# Supplementary material for: The InBIO Barcoding Initiative Database: contribution to the knowledge on DNA barcodes of Iberian Plecoptera
Source: Biodivers Data J. 2020 Jul 7;8:e55137. doi: 10.3897/BDJ.8.e55137 (PMC7403161; doi:10.3897/BDJ.8.e55137)
Supplement: Supplementary material 1 — IBI-Plecoptera 01 library - Specimen details [file bdj-08-e55137-s001.txt]

processid	sampleid	recordID	catalognum	fieldnum	institution_storing	bin_uri	phylum_taxID	phylum_name	class_taxID	class_name	order_taxID	order_name	family_taxID	family_name	subfamily_taxID	subfamily_name	genus_taxID	genus_name	species_taxID	species_name	identification_provided_by	identification_method	voucher_status	tissue_type	collectors	lifestage	sex	lat	lon	elev	country	province_state	region	exactsite
IBIPP001-19	INV00368	9986717	INV00368	INV00368	Research Center in Biodiversity and Genetic Resources	BOLD:ADS8217	20	Arthropoda	82	Insecta	135	Plecoptera	95748	Nemouridae	95778	Nemourinae	184983	Nemoura	185018	Nemoura cinerea	J. M. Tierno De Figueroa	Morphology	Vouchered:Registered Collection	Leg	J. M. Grosso-Silva	Adult	M	41.4887	-6.42559	701	Portugal	Braganca	Miranda do Douro	Foz de afluente do ribeiro dos Santos, abaixo do C
IBIPP002-19	INV00467	9986718	INV00467	INV00467	Research Center in Biodiversity and Genetic Resources	BOLD:ADT9540	20	Arthropoda	82	Insecta	135	Plecoptera	505	Chloroperlidae	95742	Chloroperlinae	151794	Siphonoperla	185652	Siphonoperla torrentium	J. M. Tierno De Figueroa	Morphology	Vouchered:Registered Collection	Leg	J. M. Grosso-Silva	Adult	M	41.5582	-6.73272	669	Portugal	Braganca	Braganca	Rio Sabor, a oeste do Alto do Espinheiro
IBIPP004-19	INV00773	9986720	INV00773	G-35312C10	Research Center in Biodiversity and Genetic Resources	BOLD:AAM5074	20	Arthropoda	82	Insecta	135	Plecoptera	95748	Nemouridae	95749	Amphinemurinae	95750	Amphinemura	184866	Amphinemura sulcicollis	J. M. Tierno De Figueroa	Morphology	Vouchered:Registered Collection	Leg	Lorenzo Quaglietta	Adult	F	41.7918	-6.6870		Portugal	Braganca	Braganca	Guadramil
IBIPP005-19	INV02031	9986721	INV02031	UGR8	Research Center in Biodiversity and Genetic Resources	BOLD:ADS3277	20	Arthropoda	82	Insecta	135	Plecoptera	95748	Nemouridae	95778	Nemourinae	185167	Protonemura	185242	Protonemura meyeri	J. M. Tierno De Figueroa	Morphology	Vouchered:Registered Collection	Leg	J.M. Luzon-Ortega	Adult		37.7877	-3.40693	600	Spain	Andalusia	Jaen	Bedmar
IBIPP006-19	INV02032	9986722	INV02032	UGR8	Research Center in Biodiversity and Genetic Resources	BOLD:ADS3277	20	Arthropoda	82	Insecta	135	Plecoptera	95748	Nemouridae	95778	Nemourinae	185167	Protonemura	185242	Protonemura meyeri	J. M. Tierno De Figueroa	Morphology	Vouchered:Registered Collection	Leg	J.M. Luzon-Ortega	Adult		37.7877	-3.40693	600	Spain	Andalusia	Jaen	Bedmar
IBIPP007-19	INV02033	9986723	INV02033	UGR9	Research Center in Biodiversity and Genetic Resources	BOLD:AAM4209	20	Arthropoda	82	Insecta	135	Plecoptera	729	Leuctridae	123170	Leuctrinae	2147	Leuctra	309860	Leuctra geniculata	J. M. Tierno De Figueroa	Morphology	Vouchered:Registered Collection	Leg	J.M. Luzon-Ortega	Adult	M	42.5055	-3.03606	580	Spain	La Rioja		Leiva
IBIPP008-19	INV03720	9986724	INV03720	24-g9	Research Center in Biodiversity and Genetic Resources	BOLD:AAM4209	20	Arthropoda	82	Insecta	135	Plecoptera	729	Leuctridae	123170	Leuctrinae	2147	Leuctra	309860	Leuctra geniculata	J. M. Tierno De Figueroa	Morphology	Vouchered:Registered Collection	Leg	Lorenzo Quaglietta	Adult	F				Portugal
IBIPP010-19	INV03771	9986726	INV03771	UGR16	Research Center in Biodiversity and Genetic Resources	BOLD:ACX4018	20	Arthropoda	82	Insecta	135	Plecoptera	729	Leuctridae	123170	Leuctrinae	2147	Leuctra	184464	Leuctra andalusiaca	J. M. Tierno De Figueroa	Morphology	Vouchered:Registered Collection	Leg	J.M. Tierno de Figueroa	Adult	M	36.6174	-5.10413	695	Spain	Andalusia	Malaga	Sierra Bermeja, Serrania de Ronda
IBIPP011-19	INV03933	9986727	INV03933	INV03933	Research Center in Biodiversity and Genetic Resources	BOLD:ADT9540	20	Arthropoda	82	Insecta	135	Plecoptera	505	Chloroperlidae	95742	Chloroperlinae	151794	Siphonoperla	185652	Siphonoperla torrentium	J. M. Tierno De Figueroa	Morphology	Vouchered:Registered Collection	Leg	Lorenzo Quaglietta	Adult	F				Portugal
IBIPP012-19	INV03934	9986728	INV03934	INV03934	Research Center in Biodiversity and Genetic Resources	BOLD:ADT9540	20	Arthropoda	82	Insecta	135	Plecoptera	505	Chloroperlidae	95742	Chloroperlinae	151794	Siphonoperla	185652	Siphonoperla torrentium	J. M. Tierno De Figueroa	Morphology	Vouchered:Registered Collection	Leg	Lorenzo Quaglietta	Adult	F				Portugal
IBIPP013-19	INV04280	9986729	INV04280	UGR21	Research Center in Biodiversity and Genetic Resources	BOLD:AAL2357	20	Arthropoda	82	Insecta	135	Plecoptera	641	Perlidae	95731	Perlinae	186541	Perla	186563	Perla marginata	J. M. Tierno De Figueroa	Morphology	Vouchered:Registered Collection	Leg	J.M. Tierno de Figueroa	Nymph		36.9925	-3.34859	1571	Spain	Andalusia	Granada	Sierra Nevada
IBIPP014-19	INV04281	9986730	INV04281	UGR21	Research Center in Biodiversity and Genetic Resources	BOLD:AAL2357	20	Arthropoda	82	Insecta	135	Plecoptera	641	Perlidae	95731	Perlinae	186541	Perla	186563	Perla marginata	J. M. Tierno De Figueroa	Morphology	Vouchered:Registered Collection	Leg	J.M. Tierno de Figueroa	Nymph		36.9925	-3.34859	1571	Spain	Andalusia	Granada	Sierra Nevada
IBIPP015-19	INV00344	10706093	INV00344	INV00344	Research Center in Biodiversity and Genetic Resources	BOLD:AEB8450	20	Arthropoda	82	Insecta	135	Plecoptera	589	Perlodidae			186732	Guadalgenus	186733	Guadalgenus franzi	J. M. Tierno De Figueroa	Morphology	Vouchered:Registered Collection	Leg	J. M. Grosso-Silva	Adult	F	41.4887	-6.42559	701	Portugal	Braganca	Miranda do Douro	Foz de afluente do ribeiro dos Santos, abaixo do C
IBIPP016-19	INV00345	10706094	INV00345	INV00345	Research Center in Biodiversity and Genetic Resources	BOLD:AEB9369	20	Arthropoda	82	Insecta	135	Plecoptera	95748	Nemouridae	95778	Nemourinae	184983	Nemoura	185056	Nemoura lacustris	J. M. Tierno De Figueroa	Morphology	Vouchered:Registered Collection	Leg	J. M. Grosso-Silva	Adult	M	41.4887	-6.42559	701	Portugal	Braganca	Miranda do Douro	Foz de afluente do ribeiro dos Santos, abaixo do C
IBIPP017-19	INV00350	10706095	INV00350	INV00350	Research Center in Biodiversity and Genetic Resources	BOLD:ACD6989	20	Arthropoda	82	Insecta	135	Plecoptera	729	Leuctridae	123170	Leuctrinae	184720	Tyrrhenoleuctra	957061	Tyrrhenoleuctra lusohispanica	J. M. Tierno De Figueroa	Morphology	Vouchered:Registered Collection	Leg	J. M. Grosso-Silva	Adult	F	41.4887	-6.42559	701	Portugal	Braganca	Miranda do Douro	Foz de afluente do ribeiro dos Santos, abaixo do C
IBIPP018-19	INV00382	10706096	INV00382	INV00382	Research Center in Biodiversity and Genetic Resources	BOLD:AEB9369	20	Arthropoda	82	Insecta	135	Plecoptera	95748	Nemouridae	95778	Nemourinae	184983	Nemoura	185056	Nemoura lacustris	J. M. Tierno De Figueroa	Morphology	Vouchered:Registered Collection	Leg	J. M. Grosso-Silva	Adult	F	41.6431	-6.34377	726	Portugal	Braganca	Miranda do Douro	Afluente do rio Angueira, em Sao Martinho de Angue
IBIPP019-19	INV00385	10706097	INV00385	INV00385	Research Center in Biodiversity and Genetic Resources	BOLD:AEB9369	20	Arthropoda	82	Insecta	135	Plecoptera	95748	Nemouridae	95778	Nemourinae	184983	Nemoura	185056	Nemoura lacustris	J. M. Tierno De Figueroa	Morphology	Vouchered:Registered Collection	Leg	J. M. Grosso-Silva	Adult	F	41.6431	-6.34377	726	Portugal	Braganca	Miranda do Douro	Afluente do rio Angueira, em Sao Martinho de Angue
IBIPP020-19	INV00389	10706098	INV00389	INV00389	Research Center in Biodiversity and Genetic Resources	BOLD:AEB8934	20	Arthropoda	82	Insecta	135	Plecoptera	95748	Nemouridae	95778	Nemourinae	184983	Nemoura	185056	Nemoura lacustris	J. M. Tierno De Figueroa	Morphology	Vouchered:Registered Collection	Leg	J. M. Grosso-Silva	Adult	F	41.6082	-6.39256	701	Portugal	Braganca	Vimioso	Ribeiro de Ramalhal, junto a Cabeco do Corvo
IBIPP021-19	INV00392	10706099	INV00392	INV00392	Research Center in Biodiversity and Genetic Resources	BOLD:AEB8934	20	Arthropoda	82	Insecta	135	Plecoptera	95748	Nemouridae	95778	Nemourinae	184983	Nemoura	185056	Nemoura lacustris	J. M. Tierno De Figueroa	Morphology	Vouchered:Registered Collection	Leg	J. M. Grosso-Silva	Adult	F	41.6082	-6.39256	701	Portugal	Braganca	Vimioso	Ribeiro de Ramalhal, junto a Cabeco do Corvo
IBIPP022-19	INV00404	10706100	INV00404	INV00404	Research Center in Biodiversity and Genetic Resources	BOLD:AEC1305	20	Arthropoda	82	Insecta	135	Plecoptera	95748	Nemouridae	95778	Nemourinae	184983	Nemoura	185056	Nemoura lacustris	J. M. Tierno De Figueroa	Morphology	Vouchered:Registered Collection	Leg	J. M. Grosso-Silva	Adult	F	41.6082	-6.39256	701	Portugal	Braganca	Vimioso	Ribeiro de Ramalhal, junto a Cabeco do Corvo
IBIPP023-19	INV00405	10706101	INV00405	INV00405	Research Center in Biodiversity and Genetic Resources	BOLD:ACD6989	20	Arthropoda	82	Insecta	135	Plecoptera	729	Leuctridae	123170	Leuctrinae	184720	Tyrrhenoleuctra	957061	Tyrrhenoleuctra lusohispanica	J. M. Tierno De Figueroa	Morphology	Vouchered:Registered Collection	Leg	J. M. Grosso-Silva	Adult	F	41.6082	-6.39256	701	Portugal	Braganca	Vimioso	Ribeiro de Ramalhal, junto a Cabeco do Corvo
IBIPP024-19	INV00454	10706102	INV00454	INV00454	Research Center in Biodiversity and Genetic Resources	BOLD:AEB9369	20	Arthropoda	82	Insecta	135	Plecoptera	95748	Nemouridae	95778	Nemourinae	184983	Nemoura	185056	Nemoura lacustris	J. M. Tierno De Figueroa	Morphology	Vouchered:Registered Collection	Leg	J. M. Grosso-Silva	Adult	M	41.7669	-6.7968	734	Portugal	Braganca	Braganca	Ribeira de Vale do Conde, a leste de Nogueira
IBIPP025-19	INV00507	10706103	INV00507	INV00507	Research Center in Biodiversity and Genetic Resources	BOLD:AEC1314	20	Arthropoda	82	Insecta	135	Plecoptera	589	Perlodidae			186741	Hemimelaena	186742	Hemimelaena flaviventris	J. M. Tierno De Figueroa	Morphology	Vouchered:Registered Collection	Leg	J. M. Grosso-Silva	Adult	M	41.3717	-6.42359	200	Portugal	Braganca	Mirandela	Ribeira de Orelhao, junto a Barcel
IBIPP026-19	INV00640	10706104	INV00640	INV00640	Research Center in Biodiversity and Genetic Resources	BOLD:AEB9929	20	Arthropoda	82	Insecta	135	Plecoptera	641	Perlidae	95731	Perlinae	186541	Perla	957062	Perla madritensis	J. M. Tierno De Figueroa	Morphology	Vouchered:Registered Collection	Leg	J. M. Grosso-Silva	Adult		41.2900	-7.74863	327	Portugal	Vila Real	Vila Real	Margem do rio Cabril, junto a sua foz (Vila Real)
IBIPP027-19	INV00677	10706105	INV00677	INV00677	Research Center in Biodiversity and Genetic Resources	BOLD:AEB9929	20	Arthropoda	82	Insecta	135	Plecoptera	641	Perlidae	95731	Perlinae	186541	Perla	957062	Perla madritensis	J. M. Tierno De Figueroa	BOLD ID Engine	Vouchered:Registered Collection	Leg	J. M. Grosso-Silva	Nymph	F	41.6291	-6.86062	751	Portugal	Braganca	Braganca	Rio Azibo, proximo de Bragada
IBIPP028-19	INV00688	10706106	INV00688	INV00688	Research Center in Biodiversity and Genetic Resources	BOLD:AEB9929	20	Arthropoda	82	Insecta	135	Plecoptera	641	Perlidae	95731	Perlinae	186541	Perla	957062	Perla madritensis	J. M. Tierno De Figueroa	BOLD ID Engine	Vouchered:Registered Collection	Leg	J. M. Grosso-Silva	Nymph	F	41.6291	-6.86062	751	Portugal	Braganca	Braganca	Rio Azibo, proximo de Bragada
IBIPP029-19	INV00828	10706107	INV00828	INV00828	Research Center in Biodiversity and Genetic Resources	BOLD:AEC0487	20	Arthropoda	82	Insecta	135	Plecoptera	589	Perlodidae	95727	Isoperlinae	95728	Isoperla	186777	Isoperla bipartita	J. M. Tierno De Figueroa	Morphology	Vouchered:Registered Collection	Leg	J. M. Grosso-Silva	Adult	M	41.4551	-6.59213	353	Portugal	Braganca	Vimioso	Margem direita do rio Angueira, a sudoeste do Cast
IBIPP030-19	INV00850	10706108	INV00850	INV00850	Research Center in Biodiversity and Genetic Resources	BOLD:AEC0487	20	Arthropoda	82	Insecta	135	Plecoptera	589	Perlodidae	95727	Isoperlinae	95728	Isoperla	186777	Isoperla bipartita	J. M. Tierno De Figueroa	Morphology	Vouchered:Registered Collection	Leg	J. M. Grosso-Silva	Adult	M	41.4551	-6.59213	353	Portugal	Braganca	Vimioso	Margem direita do rio Angueira, a sudoeste do Cast
IBIPP031-19	INV02925	10706109	INV02925	INV02925	Research Center in Biodiversity and Genetic Resources	BOLD:AEC1314	20	Arthropoda	82	Insecta	135	Plecoptera	589	Perlodidae			186741	Hemimelaena	186742	Hemimelaena flaviventris	J. M. Tierno De Figueroa	Morphology	Vouchered:Registered Collection	Leg	Sonia Ferreira, Martin Corley, Rui Andrade	Adult	M	41.3441	-6.92036		Portugal	Braganca	Alfandega da Fe	Quinta do Zacarias
IBIPP032-20	INV00358	11403160	INV00358	INV00358	Research Center in Biodiversity and Genetic Resources	BOLD:AEB8450	20	Arthropoda	82	Insecta	135	Plecoptera	589	Perlodidae			186732	Guadalgenus	186733	Guadalgenus franzi	J. M. Tierno De Figueroa	Morphology	Vouchered:Registered Collection	Leg	J. M. Grosso-Silva	Adult	M	41.4887	-6.4256	701	Portugal	Braganca	Miranda do Douro	Foz de afluente do ribeiro dos Santos, abaixo do C
IBIPP033-20	INV00367	11403161	INV00367	INV00367	Research Center in Biodiversity and Genetic Resources	BOLD:ADS8217	20	Arthropoda	82	Insecta	135	Plecoptera	95748	Nemouridae	95778	Nemourinae	184983	Nemoura	185018	Nemoura cinerea	J. M. Tierno De Figueroa	Morphology	Vouchered:Registered Collection	Leg	J. M. Grosso-Silva	Adult	F	41.4887	-6.4256	701	Portugal	Braganca	Miranda do Douro	Foz de afluente do ribeiro dos Santos, abaixo do C
IBIPP036-20	INV04831	11403164	INV04831	04-A10	Research Center in Biodiversity and Genetic Resources	BOLD:AEC9627	20	Arthropoda	82	Insecta	135	Plecoptera	589	Perlodidae	95727	Isoperlinae	95728	Isoperla	186811	Isoperla grammatica	J. M. Tierno De Figueroa	Morphology	Vouchered:Registered Collection	Leg	L. Martin	Adult	M				Portugal
IBIPP037-20	INV04847	11403165	INV04847	06-F10	Research Center in Biodiversity and Genetic Resources	BOLD:AEB9369	20	Arthropoda	82	Insecta	135	Plecoptera	95748	Nemouridae	95778	Nemourinae	184983	Nemoura	185056	Nemoura lacustris	J. M. Tierno De Figueroa	Morphology	Vouchered:Registered Collection	Leg	Sonia Ferreira	Adult	M	40.5582	-7.2507		Portugal	Guarda	Guarda	Guarda
IBIPP038-20	INV05226	11403166	INV05226	CIBIO5295	Research Center in Biodiversity and Genetic Resources	BOLD:AEB9929	20	Arthropoda	82	Insecta	135	Plecoptera	641	Perlidae	95731	Perlinae	186541	Perla	957062	Perla madritensis	J. M. Tierno De Figueroa	Morphology	Vouchered:Registered Collection	Leg	J. M. Grosso-Silva	Adult	F	40.3839	-7.5457	839	Portugal	Guarda	Manteigas	Fonte Santa
IBIPP039-20	INV00764	11403167	12D6	G-353	Research Center in Biodiversity and Genetic Resources	BOLD:AEB9929	20	Arthropoda	82	Insecta	135	Plecoptera	641	Perlidae	95731	Perlinae	186541	Perla	957062	Perla madritensis	J. M. Tierno De Figueroa	Morphology	Vouchered:Registered Collection	Leg	Lorenzo Quaglietta	Adult	F	41.9284	-6.5486		Portugal	Braganca	Braganca	Guadramil
IBIPP040-20	INV00766	11403168	12A1	S14	Research Center in Biodiversity and Genetic Resources	BOLD:AEC1314	20	Arthropoda	82	Insecta	135	Plecoptera	589	Perlodidae			186741	Hemimelaena	186742	Hemimelaena flaviventris	J. M. Tierno De Figueroa	Morphology	Vouchered:Registered Collection	Leg	Lorenzo Quaglietta	Adult	M	41.6482	-6.5879		Portugal	Braganca	Braganca	Arcozelo
IBIPP042-20	INV00770	11403170	INV00770	T5 2	Research Center in Biodiversity and Genetic Resources	BOLD:AEC8556	20	Arthropoda	82	Insecta	135	Plecoptera	715	Capniidae			184356	Capnioneura	979244	Capnioneura libera	J. M. Tierno De Figueroa	Morphology	Vouchered:Registered Collection	Leg	Lorenzo Quaglietta	Adult	F	41.3602	-7.25		Portugal	Braganca	Vila Flor	Ribeirinha
IBIPP043-20	INV02021	11403171	INV02021	UGR2	Research Center in Biodiversity and Genetic Resources	BOLD:AEC9593	20	Arthropoda	82	Insecta	135	Plecoptera	641	Perlidae			186110	Eoperla	186111	Eoperla ochracea	J. M. Tierno De Figueroa	Morphology	Vouchered:Registered Collection	Leg	J.M. Luzon-Ortega	Nymph		38.9	-1.8	790	Spain	Castilla-La Mancha	Albacete	Casas de la Victoria
IBIPP044-20	INV02026	11403172	INV02026	UGR5	Research Center in Biodiversity and Genetic Resources	BOLD:AEC6493	20	Arthropoda	82	Insecta	135	Plecoptera	729	Leuctridae	123170	Leuctrinae	2147	Leuctra	184549	Leuctra iliberis	J. M. Tierno De Figueroa	Morphology	Vouchered:Registered Collection	Leg	J.M. Luzon-Ortega	Adult		37.9	-3	980	Spain	Andalusia	Jaen	Cazorla
IBIPP045-20	INV02034	11403173	INV02034	UGR10	Research Center in Biodiversity and Genetic Resources	BOLD:AEC7867	20	Arthropoda	82	Insecta	135	Plecoptera	715	Capniidae			184356	Capnioneura	184362	Capnioneura mitis	J. M. Tierno De Figueroa	Morphology	Vouchered:Registered Collection	Leg	J.M. Luzon-Ortega	Adult	M	38	-2.8	690	Spain	Andalusia	Jaen	Cotorrios
IBIPP046-20	INV02035	11403174	INV02035	UGR10	Research Center in Biodiversity and Genetic Resources	BOLD:AEC7867	20	Arthropoda	82	Insecta	135	Plecoptera	715	Capniidae			184356	Capnioneura	184362	Capnioneura mitis	J. M. Tierno De Figueroa	Morphology	Vouchered:Registered Collection	Leg	J.M. Luzon-Ortega	Adult	M	38	-2.8	690	Spain	Andalusia	Jaen	Cotorrios
IBIPP047-20	INV02036	11403175	INV02036	UGR10	Research Center in Biodiversity and Genetic Resources	BOLD:AEC7867	20	Arthropoda	82	Insecta	135	Plecoptera	715	Capniidae			184356	Capnioneura	184362	Capnioneura mitis	J. M. Tierno De Figueroa	Morphology	Vouchered:Registered Collection	Leg	J.M. Luzon-Ortega	Adult	M	38	-2.8	690	Spain	Andalusia	Jaen	Cotorrios
IBIPP048-20	INV02875	11403176	INV02875	UGR11	Research Center in Biodiversity and Genetic Resources	BOLD:ACD6989	20	Arthropoda	82	Insecta	135	Plecoptera	729	Leuctridae	123170	Leuctrinae	184720	Tyrrhenoleuctra	957061	Tyrrhenoleuctra lusohispanica	J. M. Tierno De Figueroa	Morphology	Vouchered:Registered Collection	Leg	J.M. Tierno de Figueroa & J.M. Luzon-Ortega	Adult		37	-7.9	200	Portugal	Faro
IBIPP050-20	INV03772	11403178	INV03772	UGR17	Research Center in Biodiversity and Genetic Resources	BOLD:AED0411	20	Arthropoda	82	Insecta	135	Plecoptera	589	Perlodidae	95727	Isoperlinae	95728	Isoperla	186854	Isoperla pallida	J. M. Tierno De Figueroa	Morphology	Vouchered:Registered Collection	Leg	J.M. Tierno de Figueroa	Adult	M	37.687	-5.7722	88	Spain	Andalusia	Sevilla	Sierra Morena
IBIPP051-20	INV03773	11403179	INV03773	UGR18	Research Center in Biodiversity and Genetic Resources	BOLD:AEC7722	20	Arthropoda	82	Insecta	135	Plecoptera	123189	Taeniopterygidae	736861	Brachypterainae	185505	Rhabdiopteryx	185512	Rhabdiopteryx thienemanni	J. M. Tierno De Figueroa	Morphology	Vouchered:Registered Collection	Leg	J.M. Tierno de Figueroa	Adult	M	38.0031	-5.2258	230	Spain	Andalusia	Cordoba	Sierra Morena
IBIPP053-20	INV00183	11450039	INV00183	INV00183	Research Center in Biodiversity and Genetic Resources	BOLD:AEC9627	20	Arthropoda	82	Insecta	135	Plecoptera	589	Perlodidae	95727	Isoperlinae	95728	Isoperla	186811	Isoperla grammatica	J. M. Tierno De Figueroa	BOLD ID Engine	Vouchered:Registered Collection	Leg	Jose Manuel Grosso-Silva	Adult	F	41.4551	-6.5921	353	Portugal	Braganca	Vimioso	Margem direita do rio Angueira, a sudoeste do Cast
IBIPP058-20	INV00767	11450044	13H1	T15	Research Center in Biodiversity and Genetic Resources	BOLD:AEC9627	20	Arthropoda	82	Insecta	135	Plecoptera	589	Perlodidae	95727	Isoperlinae	95728	Isoperla	186811	Isoperla grammatica	J. M. Tierno De Figueroa	BOLD ID Engine	Vouchered:Registered Collection	Leg	Lorenzo Quaglietta	Adult	M	41.2712	-7.3576		Portugal	Braganca	Carrazeda de Ansiaes	Pombal
IBIPP059-20	INV00768	11450045	9B3	Chacim-2	Research Center in Biodiversity and Genetic Resources	BOLD:AEC9627	20	Arthropoda	82	Insecta	135	Plecoptera	589	Perlodidae	95727	Isoperlinae	95728	Isoperla	186811	Isoperla grammatica	J. M. Tierno De Figueroa	BOLD ID Engine	Vouchered:Registered Collection	Leg	Lorenzo Quaglietta	Adult	F	41.4746	-6.8593	413	Portugal	Braganca	Macedo de Cavaleiros	Chacim
IBIPP067-20	INV02028	11450053	INV02028	UGR6	Research Center in Biodiversity and Genetic Resources	BOLD:AEC7157	20	Arthropoda	82	Insecta	135	Plecoptera	95748	Nemouridae	95778	Nemourinae	185167	Protonemura	185172	Protonemura alcazaba	J. M. Tierno De Figueroa	Morphology	Vouchered:Registered Collection	Leg	J.M. Luzon-Ortega	Adult		37.2309	-3.3458	1300	Spain		Granada, Tocon de Quentar
IBIPP074-20	INV02926	11450060	INV02926	INV02926	Research Center in Biodiversity and Genetic Resources	BOLD:ACD6989	20	Arthropoda	82	Insecta	135	Plecoptera	729	Leuctridae	123170	Leuctrinae	184720	Tyrrhenoleuctra	957061	Tyrrhenoleuctra lusohispanica	J. M. Tierno De Figueroa	Morphology	Vouchered:Registered Collection	Leg	Sonia Ferreira, Martin Corley, Rui Andrade	Adult	F	41.3441	-6.9204		Portugal	Braganca	Alfandega da Fe	Quinta do Zacarias
IBIPP076-20	INV03718	11450062	INV03718	24-j6	Research Center in Biodiversity and Genetic Resources	BOLD:AEC8030	20	Arthropoda	82	Insecta	135	Plecoptera	729	Leuctridae	123170	Leuctrinae	2147	Leuctra	184531	Leuctra franzi	J. M. Tierno De Figueroa	Morphology	Vouchered:Registered Collection	Leg	Lorenzo Quaglietta	Adult	M				Portugal
IBIPP077-20	INV03719	11450063	INV03719	24-g10	Research Center in Biodiversity and Genetic Resources	BOLD:ACB2856	20	Arthropoda	82	Insecta	135	Plecoptera	729	Leuctridae	123170	Leuctrinae	2147	Leuctra	980464	Leuctra cf. major	J. M. Tierno De Figueroa	Morphology	Vouchered:Registered Collection	Leg	Lorenzo Quaglietta	Adult	F				Portugal
IBIPP079-20	INV03768	11450065	INV03768	UGR15	Research Center in Biodiversity and Genetic Resources	BOLD:AEC8557	20	Arthropoda	82	Insecta	135	Plecoptera	715	Capniidae			184356	Capnioneura	184365	Capnioneura petitpierreae	J. M. Tierno De Figueroa	Morphology	Vouchered:Registered Collection	Leg		Adult	F	36.6418	-5.1378	600	Spain		Malaga, Sierra Bermeja, Serrania de Ronda
IBIPP082-20	INV03775	11450068	INV03775	UGR19	Research Center in Biodiversity and Genetic Resources		20	Arthropoda	82	Insecta	135	Plecoptera	729	Leuctridae	123170	Leuctrinae	2147	Leuctra	184503	Leuctra cazorlana	J. M. Tierno De Figueroa	Morphology	Vouchered:Registered Collection	Leg	C. Zamora-Munoz	Adult		37.8391	-2.9756		Spain		Jaen, Sierra de Cazorla	Puente de las Herrerias (Quesada)
IBIPP084-20	INV03931	11450070	INV03931	INV03931	Research Center in Biodiversity and Genetic Resources	BOLD:AEC9627	20	Arthropoda	82	Insecta	135	Plecoptera	589	Perlodidae	95727	Isoperlinae	95728	Isoperla	186811	Isoperla grammatica	J. M. Tierno De Figueroa	Morphology	Vouchered:Registered Collection	Leg	Lorenzo Quaglietta	Adult	M				Portugal
IBIPP085-20	INV03932	11450071	INV03932	INV03932	Research Center in Biodiversity and Genetic Resources	BOLD:AEC9627	20	Arthropoda	82	Insecta	135	Plecoptera	589	Perlodidae	95727	Isoperlinae	95728	Isoperla	186811	Isoperla grammatica	J. M. Tierno De Figueroa	Morphology	Vouchered:Registered Collection	Leg	Lorenzo Quaglietta	Adult	F				Portugal
IBIPP092-20	INV04837	11450078	INV04837	06-A01	Research Center in Biodiversity and Genetic Resources	BOLD:AEC8527	20	Arthropoda	82	Insecta	135	Plecoptera	123189	Taeniopterygidae	736861	Brachypterainae	182801	Brachyptera	185455	Brachyptera auberti	J. M. Tierno De Figueroa	Morphology	Vouchered:Registered Collection	Leg	Luis Martin Gonzalez	Adult	F	41.1233	-7.4502		Portugal	Viseu	Viseu	Sao Joao da Pesqueira
IBIPP095-20	INV06330	11450081	INV06330	INV06330	Research Center in Biodiversity and Genetic Resources	BOLD:ADT9540	20	Arthropoda	82	Insecta	135	Plecoptera	505	Chloroperlidae	95742	Chloroperlinae	151794	Siphonoperla	185652	Siphonoperla torrentium	J. M. Tierno De Figueroa	Morphology	Vouchered:Registered Collection	Leg	Sonia Ferreira, Martin Corley	Adult	M	41.8393	-6.8897		Portugal	Braganca	Braganca	Moinho do Canico
IBIPP098-20	INV06354	11450084	INV06354	INV06354	Research Center in Biodiversity and Genetic Resources	BOLD:ADT9540	20	Arthropoda	82	Insecta	135	Plecoptera	505	Chloroperlidae	95742	Chloroperlinae	151794	Siphonoperla	185652	Siphonoperla torrentium	J. M. Tierno De Figueroa	Morphology	Vouchered:Registered Collection	Leg	Sonia Ferreira, Martin Corley	Adult	F	41.8929	-6.8397	770	Portugal	Braganca	Braganca	Capela de Santo Amaro
IBIPP099-20	INV06355	11450085	INV06355	INV06355	Research Center in Biodiversity and Genetic Resources	BOLD:AEC9580	20	Arthropoda	82	Insecta	135	Plecoptera	505	Chloroperlidae	95742	Chloroperlinae	185603	Chloroperla	185604	Chloroperla acuta	J. M. Tierno De Figueroa	Morphology	Vouchered:Registered Collection	Leg	Sonia Ferreira, Martin Corley	Adult	M	41.8929	-6.8397	770	Portugal	Braganca	Braganca	Capela de Santo Amaro
IBIPP101-20	INV06360	11450087	INV06360	INV06360	Research Center in Biodiversity and Genetic Resources	BOLD:ADT9540	20	Arthropoda	82	Insecta	135	Plecoptera	505	Chloroperlidae	95742	Chloroperlinae	151794	Siphonoperla	185652	Siphonoperla torrentium	J. M. Tierno De Figueroa	Morphology	Vouchered:Registered Collection	Leg	Sonia Ferreira, Martin Corley	Adult	F	41.8929	-6.8397	770	Portugal	Braganca	Braganca	Capela de Santo Amaro
IBIPP102-20	INV06379	11450088	INV06379	INV06379	Research Center in Biodiversity and Genetic Resources	BOLD:AEC7918	20	Arthropoda	82	Insecta	135	Plecoptera	95748	Nemouridae	95749	Amphinemurinae	95750	Amphinemura	980465	Amphinemura guadarramensis	J. M. Tierno De Figueroa	Morphology	Vouchered:Registered Collection	Leg	Sonia Ferreira, Martin Corley	Adult	F	41.9052	-6.7757	850	Portugal	Braganca	Braganca	Franca
IBIPP103-20	INV06416	11450089	INV06416	INV06416	Research Center in Biodiversity and Genetic Resources	BOLD:AEB9369	20	Arthropoda	82	Insecta	135	Plecoptera	95748	Nemouridae	95778	Nemourinae	184983	Nemoura	185056	Nemoura lacustris	J. M. Tierno De Figueroa	Morphology	Vouchered:Registered Collection	Leg	Sonia Ferreira, Martin Corley	Adult	F	41.6295	-6.456		Portugal	Braganca	Vimioso	Serapicos
IBIPP104-20	INV07241	11450090	INV07241	TUA - B	Research Center in Biodiversity and Genetic Resources	BOLD:AEC9627	20	Arthropoda	82	Insecta	135	Plecoptera	589	Perlodidae	95727	Isoperlinae	95728	Isoperla	186811	Isoperla grammatica	J. M. Tierno De Figueroa	Morphology	Vouchered:Registered Collection	Leg	Sonia Ferreira, Martin Corley	Adult	F	41.2145	-7.3972		Portugal	Braganca	Carrazeda de Ansiaes	Ribalonga
IBIPP003-19	INV00500	9986719	INV00500	INV00500	Research Center in Biodiversity and Genetic Resources	BOLD:AEC9627	20	Arthropoda	82	Insecta	135	Plecoptera	589	Perlodidae	95727	Isoperlinae	95728	Isoperla	186811	Isoperla grammatica	J. M. Tierno De Figueroa	Morphology	Vouchered:Registered Collection	Leg	J. M. Grosso-Silva	Adult	M	41.7918	-6.68704	526	Portugal	Braganca	Braganca	Rio Sabor, a sudeste de Gimonde
IBIPP009-19	INV03770	9986725	INV03770	UGR14	Research Center in Biodiversity and Genetic Resources	BOLD:ADV3255	20	Arthropoda	82	Insecta	135	Plecoptera	715	Capniidae			184368	Capnopsis	184369	Capnopsis schilleri	J. M. Tierno De Figueroa	Morphology	Vouchered:Registered Collection	Leg	J.M. Tierno de Figueroa	Adult	M	36.6512	-5.15615	830	Spain	Andalusia	Malaga	Sierra Bermeja, Serrania de Ronda
IBIPP034-20	INV00479	11403162	INV00479	INV00479	Research Center in Biodiversity and Genetic Resources	BOLD:AEC9627	20	Arthropoda	82	Insecta	135	Plecoptera	589	Perlodidae	95727	Isoperlinae	95728	Isoperla	186811	Isoperla grammatica	J. M. Tierno De Figueroa	Morphology	Vouchered:Registered Collection	Leg	J. M. Grosso-Silva	Adult	F	41.8727	-6.6782	631	Portugal	Braganca	Braganca	Rio Igrejas, a nordeste de Varge
IBIPP035-20	INV00548	11403163	INV00548	INV00548	Research Center in Biodiversity and Genetic Resources	BOLD:AEC9627	20	Arthropoda	82	Insecta	135	Plecoptera	589	Perlodidae	95727	Isoperlinae	95728	Isoperla	186811	Isoperla grammatica	J. M. Tierno De Figueroa	Morphology	Vouchered:Registered Collection	Leg	J. M. Grosso-Silva	Adult	F	41.2879	-6.8739	193	Portugal	Braganca	Mogadouro	Margem esquerda do rio Sabor (albufeira), a leste
IBIPP052-20	INV02025	11412951	INV02025	UGR5	Research Center in Biodiversity and Genetic Resources	BOLD:AEC6493	20	Arthropoda	82	Insecta	135	Plecoptera	729	Leuctridae	123170	Leuctrinae	2147	Leuctra	184549	Leuctra iliberis	J. M. Tierno De Figueroa	Morphology	Vouchered:Registered Collection	Leg	J.M. Luzon-Ortega	Adult		37.9	-3	980	Spain	Andalusia	Jaen	Cazorla
IBIPP055-20	INV00355	11450041	INV00355	INV00355	Research Center in Biodiversity and Genetic Resources	BOLD:AEB8450	20	Arthropoda	82	Insecta	135	Plecoptera	589	Perlodidae			186732	Guadalgenus	186733	Guadalgenus franzi	J. M. Tierno De Figueroa	Morphology	Vouchered:Registered Collection	Leg	Jose Manuel Grosso-Silva	Adult	M	41.4887	-6.4256	701	Portugal	Braganca	Miranda do Douro	Foz de afluente do ribeiro dos Santos, abaixo do C
IBIPP100-20	INV06359	11450086	INV06359	INV06359	Research Center in Biodiversity and Genetic Resources	BOLD:ADT9540	20	Arthropoda	82	Insecta	135	Plecoptera	505	Chloroperlidae	95742	Chloroperlinae	151794	Siphonoperla	185652	Siphonoperla torrentium	J. M. Tierno De Figueroa	Morphology	Vouchered:Registered Collection	Leg	Sonia Ferreira, Martin Corley	Adult	F	41.8929	-6.8397	770	Portugal	Braganca	Braganca	Capela de Santo Amaro
