# Supplementary material for: The InBIO Barcoding Initiative Database: contribution to the knowledge on DNA barcodes of Iberian Plecoptera
Source: Biodivers Data J. 2020 Jul 7;8:e55137. doi: 10.3897/BDJ.8.e55137 (PMC7403161; doi:10.3897/BDJ.8.e55137)
Supplement: Supplementary material 2 — IBI-Plecoptera 01 library - Specimen details - Darwin Core Standard [file bdj-08-e55137-s002.txt]

id	type	modified	language	license	rightsHolder	institutionID	collectionID	datasetID	institutionCode	collectionCode	datasetName	ownerInstitutionCode	basisOfRecord	dynamicProperties	occurrenceID	catalogNumber	recordedBy	individualCount	sex	lifeStage	preparations	disposition	otherCatalogNumbers	associatedSequences	eventDate	year	month	day	fieldNumber	continent	country	countryCode	stateProvince	county	locality	minimumElevationInMeters	decimalLatitude	decimalLongitude	geodeticDatum	coordinateUncertaintyInMeters	identifiedBy	identificationRemarks	scientificName	higherClassification	kingdom	phylum	class	order	family
f0a5e8d7-a77d-415e-aa93-8e076b6ced06	event	2020-05-18	en	https://creativecommons.org/licenses/by/4.0/legalcode	Research Center in Biodiversity and Genetic Resources	37560003-ae75-43c3-95aa-48c98797aa2a	4ec2b246-f5fa-4b90-9a8d-ddafc2a3f970	5e6e33e1-e648-4652-8749-0e2bda809376	CIBIO	InBIO Barcoding Initiative	IBI Plecoptera 01	CIBIO	PreservedSpecimen	{"BOLD_ProcessID":"IBIPP053-20" | "BOLD_BINURI":"BOLD:AEC9627"}	f0a5e8d7-a77d-415e-aa93-8e076b6ced06	INV00183	J. M. Grosso-Silva	1	Female	Adult	whole animal (ETOH) | DNA extract	in collection	INV00183	http://boldsystems.org/index.php/Public_RecordView?processid=IBIPP053-20 | http://www.ncbi.nlm.nih.gov/nuccore/MT407254	2015-06-16	2015	06	16	INV00183	Europe	Portugal	PT	Bragança	Vimioso	Margem direita do rio Angueira, a sudoeste do Castelo de Algoso	353	41.4551	-6.5921	WGS84	30	J.M. Tierno de Figueroa	BOLD ID Engine, Identification to genus level by morphology	Isoperla grammatica (Poda, 1761)	Animalia | Arthropoda | Insecta | Plecoptera | Perlodidae | Isoperla	Animalia	Arthropoda	Insecta	Plecoptera	Perlodidae
edfab55f-ab8f-4f55-98ea-193448ab95d8	event	2020-05-18	en	https://creativecommons.org/licenses/by/4.0/legalcode	Research Center in Biodiversity and Genetic Resources	37560003-ae75-43c3-95aa-48c98797aa2a	4ec2b246-f5fa-4b90-9a8d-ddafc2a3f970	5e6e33e1-e648-4652-8749-0e2bda809376	CIBIO	InBIO Barcoding Initiative	IBI Plecoptera 01	CIBIO	PreservedSpecimen	{"BOLD_ProcessID":"IBIPP015-19" | "BOLD_BINURI":"BOLD:AEB8450"}	edfab55f-ab8f-4f55-98ea-193448ab95d8	INV00344	J. M. Grosso-Silva	1	Female	Adult	whole animal (ETOH) | DNA extract	in collection	INV00344	http://boldsystems.org/index.php/Public_RecordView?processid=IBIPP015-19 | http://www.ncbi.nlm.nih.gov/nuccore/MT407248	2015-04-28	2015	04	28	INV00344	Europe	Portugal	PT	Bragança	Miranda do Douro	Foz de afluente do ribeiro dos Santos, abaixo do Cabeço da Veiga	701	41.4887	-6.4256	WGS84	30	J.M. Tierno de Figueroa	Morphology	Guadalgenus franzi (Aubert, 1963)	Animalia | Arthropoda | Insecta | Plecoptera | Perlodidae | Guadalgenus	Animalia	Arthropoda	Insecta	Plecoptera	Perlodidae
9facd124-a8ab-40cd-bf7a-668953c61bf1	event	2020-05-18	en	https://creativecommons.org/licenses/by/4.0/legalcode	Research Center in Biodiversity and Genetic Resources	37560003-ae75-43c3-95aa-48c98797aa2a	4ec2b246-f5fa-4b90-9a8d-ddafc2a3f970	5e6e33e1-e648-4652-8749-0e2bda809376	CIBIO	InBIO Barcoding Initiative	IBI Plecoptera 01	CIBIO	PreservedSpecimen	{"BOLD_ProcessID":"IBIPP016-19" | "BOLD_BINURI":"BOLD:AEB9369"}	9facd124-a8ab-40cd-bf7a-668953c61bf1	INV00345	J. M. Grosso-Silva	1	Male	Adult	whole animal (ETOH) | DNA extract	in collection	INV00345	http://boldsystems.org/index.php/Public_RecordView?processid=IBIPP016-19 | http://www.ncbi.nlm.nih.gov/nuccore/MT407225	2015-04-28	2015	04	28	INV00345	Europe	Portugal	PT	Bragança	Miranda do Douro	Foz de afluente do ribeiro dos Santos, abaixo do Cabeço da Veiga	701	41.4887	-6.4256	WGS84	30	J.M. Tierno de Figueroa	Morphology	Nemoura lacustris Pictet, 1865	Animalia | Arthropoda | Insecta | Plecoptera | Nemouridae | Nemoura	Animalia	Arthropoda	Insecta	Plecoptera	Nemouridae
17d532ae-b730-407d-aca5-a6294834cf32	event	2020-05-18	en	https://creativecommons.org/licenses/by/4.0/legalcode	Research Center in Biodiversity and Genetic Resources	37560003-ae75-43c3-95aa-48c98797aa2a	4ec2b246-f5fa-4b90-9a8d-ddafc2a3f970	5e6e33e1-e648-4652-8749-0e2bda809376	CIBIO	InBIO Barcoding Initiative	IBI Plecoptera 01	CIBIO	PreservedSpecimen	{"BOLD_ProcessID":"IBIPP017-19" | "BOLD_BINURI":"BOLD:ACD6989"}	17d532ae-b730-407d-aca5-a6294834cf32	INV00350	J. M. Grosso-Silva	1	Female	Adult	whole animal (ETOH) | DNA extract	in collection	INV00350	http://boldsystems.org/index.php/Public_RecordView?processid=IBIPP017-19 | http://www.ncbi.nlm.nih.gov/nuccore/MT407256	2015-04-28	2015	04	28	INV00350	Europe	Portugal	PT	Bragança	Miranda do Douro	Foz de afluente do ribeiro dos Santos, abaixo do Cabeço da Veiga	701	41.4887	-6.4256	WGS84	30	J.M. Tierno de Figueroa	Morphology	Tyrrhenoleuctra lusohispanica Tierno de Figueroa & Fochetti, 2013	Animalia | Arthropoda | Insecta | Plecoptera | Leuctridae | Tyrrhenoleuctra	Animalia	Arthropoda	Insecta	Plecoptera	Leuctridae
565f07d7-5140-4cb7-83be-a891e26c7f3e	event	2020-05-18	en	https://creativecommons.org/licenses/by/4.0/legalcode	Research Center in Biodiversity and Genetic Resources	37560003-ae75-43c3-95aa-48c98797aa2a	4ec2b246-f5fa-4b90-9a8d-ddafc2a3f970	5e6e33e1-e648-4652-8749-0e2bda809376	CIBIO	InBIO Barcoding Initiative	IBI Plecoptera 01	CIBIO	PreservedSpecimen	{"BOLD_ProcessID":"IBIPP055-20" | "BOLD_BINURI":"BOLD:AEB8450"}	565f07d7-5140-4cb7-83be-a891e26c7f3e	INV00355	J. M. Grosso-Silva	1	Male	Adult	whole animal (ETOH) | DNA extract	in collection	INV00355	http://boldsystems.org/index.php/Public_RecordView?processid=IBIPP055-20 | http://www.ncbi.nlm.nih.gov/nuccore/MT407230	2015-04-28	2015	04	28	INV00355	Europe	Portugal	PT	Bragança	Miranda do Douro	Foz de afluente do ribeiro dos Santos, abaixo do Cabeço da Veiga	701	41.4887	-6.4256	WGS84	30	J.M. Tierno de Figueroa	Morphology	Guadalgenus franzi (Aubert, 1963)	Animalia | Arthropoda | Insecta | Plecoptera | Perlodidae | Guadalgenus	Animalia	Arthropoda	Insecta	Plecoptera	Perlodidae
0ab07958-501a-4267-acd1-15e99bb146c8	event	2020-05-18	en	https://creativecommons.org/licenses/by/4.0/legalcode	Research Center in Biodiversity and Genetic Resources	37560003-ae75-43c3-95aa-48c98797aa2a	4ec2b246-f5fa-4b90-9a8d-ddafc2a3f970	5e6e33e1-e648-4652-8749-0e2bda809376	CIBIO	InBIO Barcoding Initiative	IBI Plecoptera 01	CIBIO	PreservedSpecimen	{"BOLD_ProcessID":"IBIPP032-20" | "BOLD_BINURI":"BOLD:AEB8450"}	0ab07958-501a-4267-acd1-15e99bb146c8	INV00358	J. M. Grosso-Silva	1	Male	Adult	whole animal (ETOH) | DNA extract	in collection	INV00358	http://boldsystems.org/index.php/Public_RecordView?processid=IBIPP032-20 | http://www.ncbi.nlm.nih.gov/nuccore/MT407269	2015-04-28	2015	04	28	INV00358	Europe	Portugal	PT	Bragança	Miranda do Douro	Foz de afluente do ribeiro dos Santos, abaixo do Cabeço da Veiga	701	41.4887	-6.4256	WGS84	30	J.M. Tierno de Figueroa	Morphology	Guadalgenus franzi (Aubert, 1963)	Animalia | Arthropoda | Insecta | Plecoptera | Perlodidae | Guadalgenus	Animalia	Arthropoda	Insecta	Plecoptera	Perlodidae
72e67d14-acbe-4fa7-aa86-dbe10756f934	event	2020-05-18	en	https://creativecommons.org/licenses/by/4.0/legalcode	Research Center in Biodiversity and Genetic Resources	37560003-ae75-43c3-95aa-48c98797aa2a	4ec2b246-f5fa-4b90-9a8d-ddafc2a3f970	5e6e33e1-e648-4652-8749-0e2bda809376	CIBIO	InBIO Barcoding Initiative	IBI Plecoptera 01	CIBIO	PreservedSpecimen	{"BOLD_ProcessID":"IBIPP033-20" | "BOLD_BINURI":"BOLD:ADS8217"}	72e67d14-acbe-4fa7-aa86-dbe10756f934	INV00367	J. M. Grosso-Silva	1	Female	Adult	whole animal (ETOH) | DNA extract	in collection	INV00367	http://boldsystems.org/index.php/Public_RecordView?processid=IBIPP033-20 | http://www.ncbi.nlm.nih.gov/nuccore/MT407251	2015-04-28	2015	04	28	INV00367	Europe	Portugal	PT	Bragança	Miranda do Douro	Foz de afluente do ribeiro dos Santos, abaixo do Cabeço da Veiga	701	41.4887	-6.4256	WGS84	30	J.M. Tierno de Figueroa	Morphology	Nemoura cinerea (Retzius, 1783)	Animalia | Arthropoda | Insecta | Plecoptera | Nemouridae | Nemoura	Animalia	Arthropoda	Insecta	Plecoptera	Nemouridae
9f9d370a-3929-40de-9d8c-d05299305aea	event	2020-05-18	en	https://creativecommons.org/licenses/by/4.0/legalcode	Research Center in Biodiversity and Genetic Resources	37560003-ae75-43c3-95aa-48c98797aa2a	4ec2b246-f5fa-4b90-9a8d-ddafc2a3f970	5e6e33e1-e648-4652-8749-0e2bda809376	CIBIO	InBIO Barcoding Initiative	IBI Plecoptera 01	CIBIO	PreservedSpecimen	{"BOLD_ProcessID":"IBIPP001-19" | "BOLD_BINURI":"BOLD:ADS8217"}	9f9d370a-3929-40de-9d8c-d05299305aea	INV00368	J. M. Grosso-Silva	1	Male	Adult	whole animal (ETOH) | DNA extract	in collection	INV00368	http://boldsystems.org/index.php/Public_RecordView?processid=IBIPP001-19 | http://www.ncbi.nlm.nih.gov/nuccore/MT407266	2015-04-28	2015	04	28	INV00368	Europe	Portugal	PT	Bragança	Miranda do Douro	Foz de afluente do ribeiro dos Santos, abaixo do Cabeço da Veiga	701	41.4887	-6.4256	WGS84	30	J.M. Tierno de Figueroa	Morphology	Nemoura cinerea (Retzius, 1783)	Animalia | Arthropoda | Insecta | Plecoptera | Nemouridae | Nemoura	Animalia	Arthropoda	Insecta	Plecoptera	Nemouridae
9dca4ea6-aba2-4534-b624-e37b3079ae5b	event	2020-05-18	en	https://creativecommons.org/licenses/by/4.0/legalcode	Research Center in Biodiversity and Genetic Resources	37560003-ae75-43c3-95aa-48c98797aa2a	4ec2b246-f5fa-4b90-9a8d-ddafc2a3f970	5e6e33e1-e648-4652-8749-0e2bda809376	CIBIO	InBIO Barcoding Initiative	IBI Plecoptera 01	CIBIO	PreservedSpecimen	{"BOLD_ProcessID":"IBIPP018-19" | "BOLD_BINURI":"BOLD:AEB9369"}	9dca4ea6-aba2-4534-b624-e37b3079ae5b	INV00382	J. M. Grosso-Silva	1	Female	Adult	whole animal (ETOH) | DNA extract	in collection	INV00382	http://boldsystems.org/index.php/Public_RecordView?processid=IBIPP018-19 | http://www.ncbi.nlm.nih.gov/nuccore/MT407224	2015-04-28	2015	04	28	INV00382	Europe	Portugal	PT	Bragança	Miranda do Douro	Afluente do rio Angueira, em São Martinho de Angueira	726	41.6431	-6.3438	WGS84	30	J.M. Tierno de Figueroa	Morphology	Nemoura lacustris Pictet, 1865	Animalia | Arthropoda | Insecta | Plecoptera | Nemouridae | Nemoura	Animalia	Arthropoda	Insecta	Plecoptera	Nemouridae
b9c102c9-5479-4e6c-a203-ed958a62675f	event	2020-05-18	en	https://creativecommons.org/licenses/by/4.0/legalcode	Research Center in Biodiversity and Genetic Resources	37560003-ae75-43c3-95aa-48c98797aa2a	4ec2b246-f5fa-4b90-9a8d-ddafc2a3f970	5e6e33e1-e648-4652-8749-0e2bda809376	CIBIO	InBIO Barcoding Initiative	IBI Plecoptera 01	CIBIO	PreservedSpecimen	{"BOLD_ProcessID":"IBIPP019-19" | "BOLD_BINURI":"BOLD:AEB9369"}	b9c102c9-5479-4e6c-a203-ed958a62675f	INV00385	J. M. Grosso-Silva	1	Female	Adult	whole animal (ETOH) | DNA extract	in collection	INV00385	http://boldsystems.org/index.php/Public_RecordView?processid=IBIPP019-19 | http://www.ncbi.nlm.nih.gov/nuccore/MT407214	2015-04-28	2015	04	28	INV00385	Europe	Portugal	PT	Bragança	Miranda do Douro	Afluente do rio Angueira, em São Martinho de Angueira	726	41.6431	-6.3438	WGS84	30	J.M. Tierno de Figueroa	Morphology	Nemoura lacustris Pictet, 1865	Animalia | Arthropoda | Insecta | Plecoptera | Nemouridae | Nemoura	Animalia	Arthropoda	Insecta	Plecoptera	Nemouridae
48534360-16ad-41ea-a126-c5b7fefc842a	event	2020-05-18	en	https://creativecommons.org/licenses/by/4.0/legalcode	Research Center in Biodiversity and Genetic Resources	37560003-ae75-43c3-95aa-48c98797aa2a	4ec2b246-f5fa-4b90-9a8d-ddafc2a3f970	5e6e33e1-e648-4652-8749-0e2bda809376	CIBIO	InBIO Barcoding Initiative	IBI Plecoptera 01	CIBIO	PreservedSpecimen	{"BOLD_ProcessID":"IBIPP020-19" | "BOLD_BINURI":"BOLD:AEB8934"}	48534360-16ad-41ea-a126-c5b7fefc842a	INV00389	J. M. Grosso-Silva	1	Female	Adult	whole animal (ETOH) | DNA extract	in collection	INV00389	http://boldsystems.org/index.php/Public_RecordView?processid=IBIPP020-19 | http://www.ncbi.nlm.nih.gov/nuccore/MT407258	2015-04-28	2015	04	28	INV00389	Europe	Portugal	PT	Bragança	Vimioso	Ribeiro de Ramalhal, junto a Cabeço do Corvo	701	41.6082	-6.3926	WGS84	30	J.M. Tierno de Figueroa	Morphology	Nemoura lacustris Pictet, 1865	Animalia | Arthropoda | Insecta | Plecoptera | Nemouridae | Nemoura	Animalia	Arthropoda	Insecta	Plecoptera	Nemouridae
c27afb05-c51a-43af-a57c-70da80fe25b6	event	2020-05-18	en	https://creativecommons.org/licenses/by/4.0/legalcode	Research Center in Biodiversity and Genetic Resources	37560003-ae75-43c3-95aa-48c98797aa2a	4ec2b246-f5fa-4b90-9a8d-ddafc2a3f970	5e6e33e1-e648-4652-8749-0e2bda809376	CIBIO	InBIO Barcoding Initiative	IBI Plecoptera 01	CIBIO	PreservedSpecimen	{"BOLD_ProcessID":"IBIPP021-19" | "BOLD_BINURI":"BOLD:AEB8934"}	c27afb05-c51a-43af-a57c-70da80fe25b6	INV00392	J. M. Grosso-Silva	1	Female	Adult	whole animal (ETOH) | DNA extract	in collection	INV00392	http://boldsystems.org/index.php/Public_RecordView?processid=IBIPP021-19 | http://www.ncbi.nlm.nih.gov/nuccore/MT407215	2015-04-28	2015	04	28	INV00392	Europe	Portugal	PT	Bragança	Vimioso	Ribeiro de Ramalhal, junto a Cabeço do Corvo	701	41.6082	-6.3926	WGS84	30	J.M. Tierno de Figueroa	Morphology	Nemoura lacustris Pictet, 1865	Animalia | Arthropoda | Insecta | Plecoptera | Nemouridae | Nemoura	Animalia	Arthropoda	Insecta	Plecoptera	Nemouridae
584ec19f-d680-46ea-8ccf-808090005f1c	event	2020-05-18	en	https://creativecommons.org/licenses/by/4.0/legalcode	Research Center in Biodiversity and Genetic Resources	37560003-ae75-43c3-95aa-48c98797aa2a	4ec2b246-f5fa-4b90-9a8d-ddafc2a3f970	5e6e33e1-e648-4652-8749-0e2bda809376	CIBIO	InBIO Barcoding Initiative	IBI Plecoptera 01	CIBIO	PreservedSpecimen	{"BOLD_ProcessID":"IBIPP022-19" | "BOLD_BINURI":"BOLD:AEC1305"}	584ec19f-d680-46ea-8ccf-808090005f1c	INV00404	J. M. Grosso-Silva	1	Female	Adult	whole animal (ETOH) | DNA extract	in collection	INV00404	http://boldsystems.org/index.php/Public_RecordView?processid=IBIPP022-19 | http://www.ncbi.nlm.nih.gov/nuccore/MT407237	2015-04-28	2015	04	28	INV00404	Europe	Portugal	PT	Bragança	Vimioso	Ribeiro de Ramalhal, junto a Cabeço do Corvo	701	41.6082	-6.3926	WGS84	30	J.M. Tierno de Figueroa	Morphology	Nemoura lacustris Pictet, 1865	Animalia | Arthropoda | Insecta | Plecoptera | Nemouridae | Nemoura	Animalia	Arthropoda	Insecta	Plecoptera	Nemouridae
3fc2022d-6a8c-40e3-a830-f4a5211ef2b1	event	2020-05-18	en	https://creativecommons.org/licenses/by/4.0/legalcode	Research Center in Biodiversity and Genetic Resources	37560003-ae75-43c3-95aa-48c98797aa2a	4ec2b246-f5fa-4b90-9a8d-ddafc2a3f970	5e6e33e1-e648-4652-8749-0e2bda809376	CIBIO	InBIO Barcoding Initiative	IBI Plecoptera 01	CIBIO	PreservedSpecimen	{"BOLD_ProcessID":"IBIPP023-19" | "BOLD_BINURI":"BOLD:ACD6989"}	3fc2022d-6a8c-40e3-a830-f4a5211ef2b1	INV00405	J. M. Grosso-Silva	1	Female	Adult	whole animal (ETOH) | DNA extract	in collection	INV00405	http://boldsystems.org/index.php/Public_RecordView?processid=IBIPP023-19 | http://www.ncbi.nlm.nih.gov/nuccore/MT407263	2015-04-28	2015	04	28	INV00405	Europe	Portugal	PT	Bragança	Vimioso	Ribeiro de Ramalhal, junto a Cabeço do Corvo	701	41.6082	-6.3926	WGS84	30	J.M. Tierno de Figueroa	Morphology	Tyrrhenoleuctra lusohispanica Tierno de Figueroa & Fochetti, 2013	Animalia | Arthropoda | Insecta | Plecoptera | Leuctridae | Tyrrhenoleuctra	Animalia	Arthropoda	Insecta	Plecoptera	Leuctridae
06826261-7e0d-4a55-99ef-2f45e2c757f4	event	2020-05-18	en	https://creativecommons.org/licenses/by/4.0/legalcode	Research Center in Biodiversity and Genetic Resources	37560003-ae75-43c3-95aa-48c98797aa2a	4ec2b246-f5fa-4b90-9a8d-ddafc2a3f970	5e6e33e1-e648-4652-8749-0e2bda809376	CIBIO	InBIO Barcoding Initiative	IBI Plecoptera 01	CIBIO	PreservedSpecimen	{"BOLD_ProcessID":"IBIPP024-19" | "BOLD_BINURI":"BOLD:AEB9369"}	06826261-7e0d-4a55-99ef-2f45e2c757f4	INV00454	J. M. Grosso-Silva	1	Male	Adult	whole animal (ETOH) | DNA extract	in collection	INV00454	http://boldsystems.org/index.php/Public_RecordView?processid=IBIPP024-19 | http://www.ncbi.nlm.nih.gov/nuccore/MT407212	2015-04-29	2015	04	29	INV00454	Europe	Portugal	PT	Bragança	Bragança	Ribeira de Vale do Conde, a leste de Nogueira	734	41.7669	-6.7968	WGS84	30	J.M. Tierno de Figueroa	Morphology	Nemoura lacustris Pictet, 1865	Animalia | Arthropoda | Insecta | Plecoptera | Nemouridae | Nemoura	Animalia	Arthropoda	Insecta	Plecoptera	Nemouridae
dfbdcae3-09a1-4027-96e5-58942780b25f	event	2020-05-18	en	https://creativecommons.org/licenses/by/4.0/legalcode	Research Center in Biodiversity and Genetic Resources	37560003-ae75-43c3-95aa-48c98797aa2a	4ec2b246-f5fa-4b90-9a8d-ddafc2a3f970	5e6e33e1-e648-4652-8749-0e2bda809376	CIBIO	InBIO Barcoding Initiative	IBI Plecoptera 01	CIBIO	PreservedSpecimen	{"BOLD_ProcessID":"IBIPP002-19" | "BOLD_BINURI":"BOLD:ADT9540"}	dfbdcae3-09a1-4027-96e5-58942780b25f	INV00467	J. M. Grosso-Silva	1	Male	Adult	whole animal (ETOH) | DNA extract	in collection	INV00467	http://boldsystems.org/index.php/Public_RecordView?processid=IBIPP002-19 | http://www.ncbi.nlm.nih.gov/nuccore/MT407262	2015-04-29	2015	04	29	INV00467	Europe	Portugal	PT	Bragança	Bragança	Rio Sabor, a oeste do Alto do Espinheiro	669	41.5582	-6.7327	WGS84	30	J.M. Tierno de Figueroa	Morphology	Siphonoperla torrentium (Pictet, 1841)	Animalia | Arthropoda | Insecta | Plecoptera | Chloroperlidae | Siphonoperla	Animalia	Arthropoda	Insecta	Plecoptera	Chloroperlidae
f85bd1ac-5993-4556-8f90-26744444a375	event	2020-05-18	en	https://creativecommons.org/licenses/by/4.0/legalcode	Research Center in Biodiversity and Genetic Resources	37560003-ae75-43c3-95aa-48c98797aa2a	4ec2b246-f5fa-4b90-9a8d-ddafc2a3f970	5e6e33e1-e648-4652-8749-0e2bda809376	CIBIO	InBIO Barcoding Initiative	IBI Plecoptera 01	CIBIO	PreservedSpecimen	{"BOLD_ProcessID":"IBIPP034-20" | "BOLD_BINURI":"BOLD:AEC9627"}	f85bd1ac-5993-4556-8f90-26744444a375	INV00479	J. M. Grosso-Silva	1	Female	Adult	whole animal (ETOH) | DNA extract	in collection	INV00479	http://boldsystems.org/index.php/Public_RecordView?processid=IBIPP034-20 | http://www.ncbi.nlm.nih.gov/nuccore/MT407240	2015-04-29	2015	04	29	INV00479	Europe	Portugal	PT	Bragança	Bragança	Rio Igrejas, a nordeste de Varge	631	41.8727	-6.6782	WGS84	30	J.M. Tierno de Figueroa	Morphology	Isoperla grammatica (Poda, 1761)	Animalia | Arthropoda | Insecta | Plecoptera | Perlodidae | Isoperla	Animalia	Arthropoda	Insecta	Plecoptera	Perlodidae
39ff6484-3d70-4152-a798-2c6033f4163a	event	2020-05-18	en	https://creativecommons.org/licenses/by/4.0/legalcode	Research Center in Biodiversity and Genetic Resources	37560003-ae75-43c3-95aa-48c98797aa2a	4ec2b246-f5fa-4b90-9a8d-ddafc2a3f970	5e6e33e1-e648-4652-8749-0e2bda809376	CIBIO	InBIO Barcoding Initiative	IBI Plecoptera 01	CIBIO	PreservedSpecimen	{"BOLD_ProcessID":"IBIPP003-19" | "BOLD_BINURI":"BOLD:AEC9627"}	39ff6484-3d70-4152-a798-2c6033f4163a	INV00500	J. M. Grosso-Silva	1	Male	Adult	whole animal (ETOH) | DNA extract	in collection	INV00500	http://boldsystems.org/index.php/Public_RecordView?processid=IBIPP003-19 | http://www.ncbi.nlm.nih.gov/nuccore/MT407213	2015-04-30	2015	04	30	INV00500	Europe	Portugal	PT	Bragança	Bragança	Rio Sabor, a sudeste de Gimonde	526	41.7918	-6.6870	WGS84	30	J.M. Tierno de Figueroa	Morphology	Isoperla grammatica (Poda, 1761)	Animalia | Arthropoda | Insecta | Plecoptera | Perlodidae | Isoperla	Animalia	Arthropoda	Insecta	Plecoptera	Perlodidae
2f15e8c0-62bd-4c48-8f66-3486e6dc09b9	event	2020-05-18	en	https://creativecommons.org/licenses/by/4.0/legalcode	Research Center in Biodiversity and Genetic Resources	37560003-ae75-43c3-95aa-48c98797aa2a	4ec2b246-f5fa-4b90-9a8d-ddafc2a3f970	5e6e33e1-e648-4652-8749-0e2bda809376	CIBIO	InBIO Barcoding Initiative	IBI Plecoptera 01	CIBIO	PreservedSpecimen	{"BOLD_ProcessID":"IBIPP025-19" | "BOLD_BINURI":"BOLD:AEC1314"}	2f15e8c0-62bd-4c48-8f66-3486e6dc09b9	INV00507	J. M. Grosso-Silva	1	Male	Adult	whole animal (ETOH) | DNA extract	in collection	INV00507	http://boldsystems.org/index.php/Public_RecordView?processid=IBIPP025-19 | http://www.ncbi.nlm.nih.gov/nuccore/MT407236	2015-05-21	2015	05	21	INV00507	Europe	Portugal	PT	Bragança	Mirandela	Ribeira de Orelhão, junto a Barcel	200	41.3717	-6.2436	WGS84	30	J.M. Tierno de Figueroa	Morphology	Hemimelaena flaviventris (Pictet, 1841)	Animalia | Arthropoda | Insecta | Plecoptera | Perlodidae | Hemimelaena	Animalia	Arthropoda	Insecta	Plecoptera	Perlodidae
38b9c8fe-4e61-4154-8a51-47206b6e8045	event	2020-05-18	en	https://creativecommons.org/licenses/by/4.0/legalcode	Research Center in Biodiversity and Genetic Resources	37560003-ae75-43c3-95aa-48c98797aa2a	4ec2b246-f5fa-4b90-9a8d-ddafc2a3f970	5e6e33e1-e648-4652-8749-0e2bda809376	CIBIO	InBIO Barcoding Initiative	IBI Plecoptera 01	CIBIO	PreservedSpecimen	{"BOLD_ProcessID":"IBIPP035-20" | "BOLD_BINURI":"BOLD:AEC9627"}	38b9c8fe-4e61-4154-8a51-47206b6e8045	INV00548	J. M. Grosso-Silva	1	Female	Adult	whole animal (ETOH) | DNA extract	in collection	INV00548	http://boldsystems.org/index.php/Public_RecordView?processid=IBIPP035-20 | http://www.ncbi.nlm.nih.gov/nuccore/MT407234	2015-06-17	2015	06	17	INV00548	Europe	Portugal	PT	Bragança	Mogadouro	Margem esquerda do rio Sabor (albufeira), a leste do marco geodésico Vrea	193	41.2879	-6.8739	WGS84	30	J.M. Tierno de Figueroa	Morphology	Isoperla grammatica (Poda, 1761)	Animalia | Arthropoda | Insecta | Plecoptera | Perlodidae | Isoperla	Animalia	Arthropoda	Insecta	Plecoptera	Perlodidae
017b74c1-35ae-42b3-a0e4-2a64272bd0a0	event	2020-05-18	en	https://creativecommons.org/licenses/by/4.0/legalcode	Research Center in Biodiversity and Genetic Resources	37560003-ae75-43c3-95aa-48c98797aa2a	4ec2b246-f5fa-4b90-9a8d-ddafc2a3f970	5e6e33e1-e648-4652-8749-0e2bda809376	CIBIO	InBIO Barcoding Initiative	IBI Plecoptera 01	CIBIO	PreservedSpecimen	{"BOLD_ProcessID":"IBIPP026-19" | "BOLD_BINURI":"BOLD:AEB9929"}	017b74c1-35ae-42b3-a0e4-2a64272bd0a0	INV00640	J. M. Grosso-Silva	1		Adult	whole animal (ETOH) | DNA extract	in collection	INV00640	http://boldsystems.org/index.php/Public_RecordView?processid=IBIPP026-19 | http://www.ncbi.nlm.nih.gov/nuccore/MT407260	2015-06-05	2015	06	05	INV00640	Europe	Portugal	PT	Vila Real	Vila Real	Margem do rio Cabril, junto à sua foz (Vila Real)	327	41.2900	-7.7486	WGS84	30	J.M. Tierno de Figueroa	Morphology	Perla madritensis Rambur, 1842	Animalia | Arthropoda | Insecta | Plecoptera | Perlidae | Perla	Animalia	Arthropoda	Insecta	Plecoptera	Perlidae
5937aacd-ce37-4f0e-b7bd-e18b7d5ae586	event	2020-05-18	en	https://creativecommons.org/licenses/by/4.0/legalcode	Research Center in Biodiversity and Genetic Resources	37560003-ae75-43c3-95aa-48c98797aa2a	4ec2b246-f5fa-4b90-9a8d-ddafc2a3f970	5e6e33e1-e648-4652-8749-0e2bda809376	CIBIO	InBIO Barcoding Initiative	IBI Plecoptera 01	CIBIO	PreservedSpecimen	{"BOLD_ProcessID":"IBIPP027-19" | "BOLD_BINURI":"BOLD:AEB9929"}	5937aacd-ce37-4f0e-b7bd-e18b7d5ae586	INV00677	J. M. Grosso-Silva	1	Female	Nymph	whole animal (ETOH) | DNA extract	in collection	INV00677	http://boldsystems.org/index.php/Public_RecordView?processid=IBIPP027-19 | http://www.ncbi.nlm.nih.gov/nuccore/MT407245	2015-04-27	2015	04	27	INV00677	Europe	Portugal	PT	Bragança	Bragança	Rio Azibo, próximo de Bragada	751	41.6291	-6.8606	WGS84	30	J.M. Tierno de Figueroa	Morphology	Perla madritensis Rambur, 1842	Animalia | Arthropoda | Insecta | Plecoptera | Perlidae | Perla	Animalia	Arthropoda	Insecta	Plecoptera	Perlidae
6b789dd9-55c5-4405-b459-7872e746b959	event	2020-05-18	en	https://creativecommons.org/licenses/by/4.0/legalcode	Research Center in Biodiversity and Genetic Resources	37560003-ae75-43c3-95aa-48c98797aa2a	4ec2b246-f5fa-4b90-9a8d-ddafc2a3f970	5e6e33e1-e648-4652-8749-0e2bda809376	CIBIO	InBIO Barcoding Initiative	IBI Plecoptera 01	CIBIO	PreservedSpecimen	{"BOLD_ProcessID":"IBIPP028-19" | "BOLD_BINURI":"BOLD:AEB9929"}	6b789dd9-55c5-4405-b459-7872e746b959	INV00688	J. M. Grosso-Silva	1	Female	Nymph	whole animal (ETOH) | DNA extract	in collection	INV00688	http://boldsystems.org/index.php/Public_RecordView?processid=IBIPP028-19 | http://www.ncbi.nlm.nih.gov/nuccore/MT407205	2015-04-27	2015	04	27	INV00688	Europe	Portugal	PT	Bragança	Bragança	Rio Azibo, próximo de Bragada	751	41.6291	-6.8606	WGS84	30	J.M. Tierno de Figueroa	Morphology	Perla madritensis Rambur, 1842	Animalia | Arthropoda | Insecta | Plecoptera | Perlidae | Perla	Animalia	Arthropoda	Insecta	Plecoptera	Perlidae
cec20225-bd04-419f-8ee9-4bdee77ba938	event	2020-05-18	en	https://creativecommons.org/licenses/by/4.0/legalcode	Research Center in Biodiversity and Genetic Resources	37560003-ae75-43c3-95aa-48c98797aa2a	4ec2b246-f5fa-4b90-9a8d-ddafc2a3f970	5e6e33e1-e648-4652-8749-0e2bda809376	CIBIO	InBIO Barcoding Initiative	IBI Plecoptera 01	CIBIO	PreservedSpecimen	{"BOLD_ProcessID":"IBIPP039-20" | "BOLD_BINURI":"BOLD:AEB9929"}	cec20225-bd04-419f-8ee9-4bdee77ba938	INV00764	Lorenzo Quaglietta	1	Female	Adult	whole animal (ETOH) | DNA extract	in collection	12D6	http://boldsystems.org/index.php/Public_RecordView?processid=IBIPP039-20 | http://www.ncbi.nlm.nih.gov/nuccore/MT407233	2015-06-19	2015	06	19	G-353	Europe	Portugal	PT	Bragança	Bragança	Guadramil		41.9284	-6.5486	WGS84	30	J.M. Tierno de Figueroa	Morphology	Perla madritensis Rambur, 1842	Animalia | Arthropoda | Insecta | Plecoptera | Perlidae | Perla	Animalia	Arthropoda	Insecta	Plecoptera	Perlidae
936b0e1c-b3dc-4358-809a-0608f80fbabd	event	2020-05-18	en	https://creativecommons.org/licenses/by/4.0/legalcode	Research Center in Biodiversity and Genetic Resources	37560003-ae75-43c3-95aa-48c98797aa2a	4ec2b246-f5fa-4b90-9a8d-ddafc2a3f970	5e6e33e1-e648-4652-8749-0e2bda809376	CIBIO	InBIO Barcoding Initiative	IBI Plecoptera 01	CIBIO	PreservedSpecimen	{"BOLD_ProcessID":"IBIPP040-20" | "BOLD_BINURI":"BOLD:AEC1314"}	936b0e1c-b3dc-4358-809a-0608f80fbabd	INV00766	Lorenzo Quaglietta	1	Male	Adult	whole animal (ETOH) | DNA extract	in collection	12A1	http://boldsystems.org/index.php/Public_RecordView?processid=IBIPP040-20 | http://www.ncbi.nlm.nih.gov/nuccore/MT407243	2015-06-04	2015	06	04	S14	Europe	Portugal	PT	Bragança	Bragança	Arcozelo		41.6482	-6.5879	WGS84	30	J.M. Tierno de Figueroa	Morphology	Hemimelaena flaviventris (Pictet, 1841)	Animalia | Arthropoda | Insecta | Plecoptera | Perlodidae | Hemimelaena	Animalia	Arthropoda	Insecta	Plecoptera	Perlodidae
769b7999-0759-4691-a0f5-3cf0b6384001	event	2020-05-18	en	https://creativecommons.org/licenses/by/4.0/legalcode	Research Center in Biodiversity and Genetic Resources	37560003-ae75-43c3-95aa-48c98797aa2a	4ec2b246-f5fa-4b90-9a8d-ddafc2a3f970	5e6e33e1-e648-4652-8749-0e2bda809376	CIBIO	InBIO Barcoding Initiative	IBI Plecoptera 01	CIBIO	PreservedSpecimen	{"BOLD_ProcessID":"IBIPP058-20" | "BOLD_BINURI":"BOLD:AEC9627"}	769b7999-0759-4691-a0f5-3cf0b6384001	INV00767	Lorenzo Quaglietta	1	Male	Adult	whole animal (ETOH) | DNA extract	in collection	13H1	http://boldsystems.org/index.php/Public_RecordView?processid=IBIPP058-20 | http://www.ncbi.nlm.nih.gov/nuccore/MT407204	2015-06-25	2015	06	25	T15	Europe	Portugal	PT	Bragança	Carrazeda de Ansiães	Pombal		41.2712	-7.3576	WGS84	30	J.M. Tierno de Figueroa	BOLD ID Engine, Identification to genus level by morphology	Isoperla grammatica (Poda, 1761)	Animalia | Arthropoda | Insecta | Plecoptera | Perlodidae | Isoperla	Animalia	Arthropoda	Insecta	Plecoptera	Perlodidae
5510cf7e-c45e-4840-8468-fe282ddc045a	event	2020-05-18	en	https://creativecommons.org/licenses/by/4.0/legalcode	Research Center in Biodiversity and Genetic Resources	37560003-ae75-43c3-95aa-48c98797aa2a	4ec2b246-f5fa-4b90-9a8d-ddafc2a3f970	5e6e33e1-e648-4652-8749-0e2bda809376	CIBIO	InBIO Barcoding Initiative	IBI Plecoptera 01	CIBIO	PreservedSpecimen	{"BOLD_ProcessID":"IBIPP059-20" | "BOLD_BINURI":"BOLD:AEC9627"}	5510cf7e-c45e-4840-8468-fe282ddc045a	INV00768	Lorenzo Quaglietta	1	Female	Adult	whole animal (ETOH) | DNA extract	in collection	9B3	http://boldsystems.org/index.php/Public_RecordView?processid=IBIPP059-20 | http://www.ncbi.nlm.nih.gov/nuccore/MT407219	2015-05-27	2015	05	27	Chacim-2	Europe	Portugal	PT	Bragança	Macedo de Cavaleiros	Chacim	413	41.4746	-6.8593	WGS84	30	J.M. Tierno de Figueroa	BOLD ID Engine, Identification to genus level by morphology	Isoperla grammatica (Poda, 1761)	Animalia | Arthropoda | Insecta | Plecoptera | Perlodidae | Isoperla	Animalia	Arthropoda	Insecta	Plecoptera	Perlodidae
d8edabde-a1f2-4cd1-9c5c-25ff8018290c	event	2020-05-18	en	https://creativecommons.org/licenses/by/4.0/legalcode	Research Center in Biodiversity and Genetic Resources	37560003-ae75-43c3-95aa-48c98797aa2a	4ec2b246-f5fa-4b90-9a8d-ddafc2a3f970	5e6e33e1-e648-4652-8749-0e2bda809376	CIBIO	InBIO Barcoding Initiative	IBI Plecoptera 01	CIBIO	PreservedSpecimen	{"BOLD_ProcessID":"IBIPP042-20" | "BOLD_BINURI":"BOLD:AEC8556"}	d8edabde-a1f2-4cd1-9c5c-25ff8018290c	INV00770	Lorenzo Quaglietta	1	Female	Adult	whole animal (ETOH) | DNA extract	in collection	INV00770	http://boldsystems.org/index.php/Public_RecordView?processid=IBIPP042-20 | http://www.ncbi.nlm.nih.gov/nuccore/MT407216	2015-11-21	2015	11	21	T5 2	Europe	Portugal	PT	Bragança	Vila Flor	Ribeirinha		41.3602	-7.2500	WGS84	30	J.M. Tierno de Figueroa	Morphology	Capnioneura libera (Navás, 1909)	Animalia | Arthropoda | Insecta | Plecoptera | Capniidae | Capnioneura	Animalia	Arthropoda	Insecta	Plecoptera	Capniidae
7541567e-29ee-4e29-93d1-15a34fa67bc4	event	2020-05-18	en	https://creativecommons.org/licenses/by/4.0/legalcode	Research Center in Biodiversity and Genetic Resources	37560003-ae75-43c3-95aa-48c98797aa2a	4ec2b246-f5fa-4b90-9a8d-ddafc2a3f970	5e6e33e1-e648-4652-8749-0e2bda809376	CIBIO	InBIO Barcoding Initiative	IBI Plecoptera 01	CIBIO	PreservedSpecimen	{"BOLD_ProcessID":"IBIPP004-19" | "BOLD_BINURI":"BOLD:AAM5074"}	7541567e-29ee-4e29-93d1-15a34fa67bc4	INV00773	Lorenzo Quaglietta	1	Female	Adult	whole animal (ETOH) | DNA extract	in collection	INV00773	http://boldsystems.org/index.php/Public_RecordView?processid=IBIPP004-19 | http://www.ncbi.nlm.nih.gov/nuccore/MT407202	2015-06-19	2015	06	19	G-353/12C10	Europe	Portugal	PT	Bragança	Bragança	Guadramil		41.9284	-6.5486	WGS84	30	J.M. Tierno de Figueroa	Morphology	Amphinemura sulcicollis (Stephens, 1836)	Animalia | Arthropoda | Insecta | Plecoptera | Nemouridae | Amphinemura	Animalia	Arthropoda	Insecta	Plecoptera	Nemouridae
e890c5d9-10ba-4327-aea0-5783c5cb0133	event	2020-05-18	en	https://creativecommons.org/licenses/by/4.0/legalcode	Research Center in Biodiversity and Genetic Resources	37560003-ae75-43c3-95aa-48c98797aa2a	4ec2b246-f5fa-4b90-9a8d-ddafc2a3f970	5e6e33e1-e648-4652-8749-0e2bda809376	CIBIO	InBIO Barcoding Initiative	IBI Plecoptera 01	CIBIO	PreservedSpecimen	{"BOLD_ProcessID":"IBIPP029-19" | "BOLD_BINURI":"BOLD:AEC0487"}	e890c5d9-10ba-4327-aea0-5783c5cb0133	INV00828	J. M. Grosso-Silva	1	Male	Adult	whole animal (ETOH) | DNA extract	in collection	INV00828	http://boldsystems.org/index.php/Public_RecordView?processid=IBIPP029-19 | http://www.ncbi.nlm.nih.gov/nuccore/MT407203	2015-06-16	2015	06	16	INV00828	Europe	Portugal	PT	Bragança	Vimioso	Margem direita do rio Angueira, a sudoeste do Castelo de Algoso	353	41.4551	-6.5921	WGS84	30	J.M. Tierno de Figueroa	Morphology	Isoperla bipartita Aubert, 1963	Animalia | Arthropoda | Insecta | Plecoptera | Perlodidae | Isoperla	Animalia	Arthropoda	Insecta	Plecoptera	Perlodidae
78755815-7111-4884-aee8-3a567cd01eb2	event	2020-05-18	en	https://creativecommons.org/licenses/by/4.0/legalcode	Research Center in Biodiversity and Genetic Resources	37560003-ae75-43c3-95aa-48c98797aa2a	4ec2b246-f5fa-4b90-9a8d-ddafc2a3f970	5e6e33e1-e648-4652-8749-0e2bda809376	CIBIO	InBIO Barcoding Initiative	IBI Plecoptera 01	CIBIO	PreservedSpecimen	{"BOLD_ProcessID":"IBIPP030-19" | "BOLD_BINURI":"BOLD:AEC0487"}	78755815-7111-4884-aee8-3a567cd01eb2	INV00850	J. M. Grosso-Silva	1	Male	Adult	whole animal (ETOH) | DNA extract	in collection	INV00850	http://boldsystems.org/index.php/Public_RecordView?processid=IBIPP030-19 | http://www.ncbi.nlm.nih.gov/nuccore/MT407231	2015-06-16	2015	06	16	INV00850	Europe	Portugal	PT	Bragança	Vimioso	Margem direita do rio Angueira, a sudoeste do Castelo de Algoso	353	41.4551	-6.5921	WGS84	30	J.M. Tierno de Figueroa	Morphology	Isoperla bipartita Aubert, 1963	Animalia | Arthropoda | Insecta | Plecoptera | Perlodidae | Isoperla	Animalia	Arthropoda	Insecta	Plecoptera	Perlodidae
86318a76-7161-4bef-875a-8b0f6c33fd15	event	2020-05-18	en	https://creativecommons.org/licenses/by/4.0/legalcode	Research Center in Biodiversity and Genetic Resources	37560003-ae75-43c3-95aa-48c98797aa2a	4ec2b246-f5fa-4b90-9a8d-ddafc2a3f970	5e6e33e1-e648-4652-8749-0e2bda809376	CIBIO	InBIO Barcoding Initiative	IBI Plecoptera 01	CIBIO	PreservedSpecimen	{"BOLD_ProcessID":"IBIPP043-20" | "BOLD_BINURI":"BOLD:AEC9593"}	86318a76-7161-4bef-875a-8b0f6c33fd15	INV02021	J.M. Luzón-Ortega	1		Nymph	whole animal (ETOH) | DNA extract	in collection	INV02021	http://boldsystems.org/index.php/Public_RecordView?processid=IBIPP043-20 | http://www.ncbi.nlm.nih.gov/nuccore/MT407249	2011-06-21	2011	06	21	UGR2	Europe	Spain	ES	Albacete		Casas de la Victoria	790	38.9	-1.8	WGS84	30000	J.M. Tierno de Figueroa	Morphology	Eoperla ochracea (Kolbe, 1885)	Animalia | Arthropoda | Insecta | Plecoptera | Perlidae | Eoperla	Animalia	Arthropoda	Insecta	Plecoptera	Perlidae
50c364c8-85ec-46d8-b84d-8d15cff555d4	event	2020-05-18	en	https://creativecommons.org/licenses/by/4.0/legalcode	Research Center in Biodiversity and Genetic Resources	37560003-ae75-43c3-95aa-48c98797aa2a	4ec2b246-f5fa-4b90-9a8d-ddafc2a3f970	5e6e33e1-e648-4652-8749-0e2bda809376	CIBIO	InBIO Barcoding Initiative	IBI Plecoptera 01	CIBIO	PreservedSpecimen	{"BOLD_ProcessID":"IBIPP052-20" | "BOLD_BINURI":"BOLD:AEC6493"}	50c364c8-85ec-46d8-b84d-8d15cff555d4	INV02025	J.M. Luzón-Ortega	1		Adult	whole animal (ETOH) | DNA extract	in collection	INV02025	http://boldsystems.org/index.php/Public_RecordView?processid=IBIPP052-20 | http://www.ncbi.nlm.nih.gov/nuccore/MT407209	2011-12-28	2011	12	28	UGR5	Europe	Spain	ES	Jaén		Cazorla	980	37.9	-3.0	WGS84	30000	J.M. Tierno de Figueroa	Morphology	Leuctra iliberis Sánchez-Ortega & Alba-Tercedor, 1988	Animalia | Arthropoda | Insecta | Plecoptera | Leuctridae | Leuctra	Animalia	Arthropoda	Insecta	Plecoptera	Leuctridae
c1fff536-ac65-40e9-b2ee-d2d62372277f	event	2020-05-18	en	https://creativecommons.org/licenses/by/4.0/legalcode	Research Center in Biodiversity and Genetic Resources	37560003-ae75-43c3-95aa-48c98797aa2a	4ec2b246-f5fa-4b90-9a8d-ddafc2a3f970	5e6e33e1-e648-4652-8749-0e2bda809376	CIBIO	InBIO Barcoding Initiative	IBI Plecoptera 01	CIBIO	PreservedSpecimen	{"BOLD_ProcessID":"IBIPP044-20" | "BOLD_BINURI":"BOLD:AEC6493"}	c1fff536-ac65-40e9-b2ee-d2d62372277f	INV02026	J.M. Luzón-Ortega	1		Adult	whole animal (ETOH) | DNA extract	in collection	INV02026	http://boldsystems.org/index.php/Public_RecordView?processid=IBIPP044-20 | http://www.ncbi.nlm.nih.gov/nuccore/MT407261	2011-12-28	2011	12	28	UGR5	Europe	Spain	ES	Jaén		Cazorla	980	37.9	-3.0	WGS84	30000	J.M. Tierno de Figueroa	Morphology	Leuctra iliberis Sánchez-Ortega & Alba-Tercedor, 1988	Animalia | Arthropoda | Insecta | Plecoptera | Leuctridae | Leuctra	Animalia	Arthropoda	Insecta	Plecoptera	Leuctridae
43a1b692-5573-46ac-b6de-f680e4780998	event	2020-05-18	en	https://creativecommons.org/licenses/by/4.0/legalcode	Research Center in Biodiversity and Genetic Resources	37560003-ae75-43c3-95aa-48c98797aa2a	4ec2b246-f5fa-4b90-9a8d-ddafc2a3f970	5e6e33e1-e648-4652-8749-0e2bda809376	CIBIO	InBIO Barcoding Initiative	IBI Plecoptera 01	CIBIO	PreservedSpecimen	{"BOLD_ProcessID":"IBIPP067-20" | "BOLD_BINURI":"BOLD:AEC7157"}	43a1b692-5573-46ac-b6de-f680e4780998	INV02028	J.M. Luzón-Ortega	1		Adult	whole animal (ETOH) | DNA extract	in collection	INV02028	http://boldsystems.org/index.php/Public_RecordView?processid=IBIPP067-20 | http://www.ncbi.nlm.nih.gov/nuccore/MT407227	2010-06-11	2010	06	11	UGR6	Europe	Spain	ES	Granada, Tocón de Quéntar			1300	37.2309	-3.3458	WGS84	30	J.M. Tierno de Figueroa	Morphology	Protonemura alcazaba (Aubert, 1954)	Animalia | Arthropoda | Insecta | Plecoptera | Nemouridae | Protonemura	Animalia	Arthropoda	Insecta	Plecoptera	Nemouridae
7a535924-9f95-4b2d-b92e-7dd33fb44dce	event	2020-05-18	en	https://creativecommons.org/licenses/by/4.0/legalcode	Research Center in Biodiversity and Genetic Resources	37560003-ae75-43c3-95aa-48c98797aa2a	4ec2b246-f5fa-4b90-9a8d-ddafc2a3f970	5e6e33e1-e648-4652-8749-0e2bda809376	CIBIO	InBIO Barcoding Initiative	IBI Plecoptera 01	CIBIO	PreservedSpecimen	{"BOLD_ProcessID":"IBIPP005-19" | "BOLD_BINURI":"BOLD:ADS3277"}	7a535924-9f95-4b2d-b92e-7dd33fb44dce	INV02031	J.M. Luzón-Ortega	1		Adult	whole animal (ETOH) | DNA extract	in collection	INV02031	http://boldsystems.org/index.php/Public_RecordView?processid=IBIPP005-19 | http://www.ncbi.nlm.nih.gov/nuccore/MT407253	2009-12-03	2009	12	03	UGR8	Europe	Spain	ES	Jaén		Bédmar	600	37.7877	-3.4069	WGS84	30	J.M. Tierno de Figueroa	Morphology	Protonemura meyeri (Pictet, 1841)	Animalia | Arthropoda | Insecta | Plecoptera | Nemouridae | Protonemura	Animalia	Arthropoda	Insecta	Plecoptera	Nemouridae
8fe733f8-ca05-4073-8453-c0b30fef9f61	event	2020-05-18	en	https://creativecommons.org/licenses/by/4.0/legalcode	Research Center in Biodiversity and Genetic Resources	37560003-ae75-43c3-95aa-48c98797aa2a	4ec2b246-f5fa-4b90-9a8d-ddafc2a3f970	5e6e33e1-e648-4652-8749-0e2bda809376	CIBIO	InBIO Barcoding Initiative	IBI Plecoptera 01	CIBIO	PreservedSpecimen	{"BOLD_ProcessID":"IBIPP006-19" | "BOLD_BINURI":"BOLD:ADS3277"}	8fe733f8-ca05-4073-8453-c0b30fef9f61	INV02032	J.M. Luzón-Ortega	1		Adult	whole animal (ETOH) | DNA extract	in collection	INV02032	http://boldsystems.org/index.php/Public_RecordView?processid=IBIPP006-19 | http://www.ncbi.nlm.nih.gov/nuccore/MT407252	2009-12-03	2009	12	03	UGR8	Europe	Spain	ES	Jaén		Bédmar	600	37.7877	-3.4069	WGS84	30	J.M. Tierno de Figueroa	Morphology	Protonemura meyeri (Pictet, 1841)	Animalia | Arthropoda | Insecta | Plecoptera | Nemouridae | Protonemura	Animalia	Arthropoda	Insecta	Plecoptera	Nemouridae
5fe3b890-d1dc-41e0-b1c0-ba7b146f2ee2	event	2020-05-18	en	https://creativecommons.org/licenses/by/4.0/legalcode	Research Center in Biodiversity and Genetic Resources	37560003-ae75-43c3-95aa-48c98797aa2a	4ec2b246-f5fa-4b90-9a8d-ddafc2a3f970	5e6e33e1-e648-4652-8749-0e2bda809376	CIBIO	InBIO Barcoding Initiative	IBI Plecoptera 01	CIBIO	PreservedSpecimen	{"BOLD_ProcessID":"IBIPP007-19" | "BOLD_BINURI":"BOLD:AAM4209"}	5fe3b890-d1dc-41e0-b1c0-ba7b146f2ee2	INV02033	J.M. Luzón-Ortega	1	Male	Adult	whole animal (ETOH) | DNA extract	in collection	INV02033	http://boldsystems.org/index.php/Public_RecordView?processid=IBIPP007-19 | http://www.ncbi.nlm.nih.gov/nuccore/MT407255	2006-06-03	2006	06	03	UGR9	Europe	Spain	ES	La Rioja		Leiva	580	42.5055	-3.0361	WGS84	30	J.M. Tierno de Figueroa	Morphology	Leuctra geniculata Stephens, 1836	Animalia | Arthropoda | Insecta | Plecoptera | Leuctridae | Leuctra	Animalia	Arthropoda	Insecta	Plecoptera	Leuctridae
2a1c755d-800c-444c-aa99-aca2f5584862	event	2020-05-18	en	https://creativecommons.org/licenses/by/4.0/legalcode	Research Center in Biodiversity and Genetic Resources	37560003-ae75-43c3-95aa-48c98797aa2a	4ec2b246-f5fa-4b90-9a8d-ddafc2a3f970	5e6e33e1-e648-4652-8749-0e2bda809376	CIBIO	InBIO Barcoding Initiative	IBI Plecoptera 01	CIBIO	PreservedSpecimen	{"BOLD_ProcessID":"IBIPP045-20" | "BOLD_BINURI":"BOLD:AEC7867"}	2a1c755d-800c-444c-aa99-aca2f5584862	INV02034	J.M. Luzón-Ortega	1	Male	Adult	whole animal (ETOH) | DNA extract	in collection	INV02034	http://boldsystems.org/index.php/Public_RecordView?processid=IBIPP045-20 | http://www.ncbi.nlm.nih.gov/nuccore/MT407200	2011-12-28	2011	12	28	UGR10	Europe	Spain	ES	Jaén		Cotorríos	690	38.0	-2.8	WGS84	30000	J.M. Tierno de Figueroa	Morphology	Capnioneura mitis Despax, 1932	Animalia | Arthropoda | Insecta | Plecoptera | Capniidae | Capnioneura	Animalia	Arthropoda	Insecta	Plecoptera	Capniidae
591a6d35-46ed-451c-8206-f14aa4d0eda6	event	2020-05-18	en	https://creativecommons.org/licenses/by/4.0/legalcode	Research Center in Biodiversity and Genetic Resources	37560003-ae75-43c3-95aa-48c98797aa2a	4ec2b246-f5fa-4b90-9a8d-ddafc2a3f970	5e6e33e1-e648-4652-8749-0e2bda809376	CIBIO	InBIO Barcoding Initiative	IBI Plecoptera 01	CIBIO	PreservedSpecimen	{"BOLD_ProcessID":"IBIPP046-20" | "BOLD_BINURI":"BOLD:AEC7867"}	591a6d35-46ed-451c-8206-f14aa4d0eda6	INV02035	J.M. Luzón-Ortega	1	Male	Adult	whole animal (ETOH) | DNA extract	in collection	INV02035	http://boldsystems.org/index.php/Public_RecordView?processid=IBIPP046-20 | http://www.ncbi.nlm.nih.gov/nuccore/MT407211	2011-12-28	2011	12	28	UGR10	Europe	Spain	ES	Jaén		Cotorríos	690	38.0	-2.8	WGS84	30000	J.M. Tierno de Figueroa	Morphology	Capnioneura mitis Despax, 1932	Animalia | Arthropoda | Insecta | Plecoptera | Capniidae | Capnioneura	Animalia	Arthropoda	Insecta	Plecoptera	Capniidae
36edf6de-2f9f-4c68-b3fb-39b76a55b630	event	2020-05-18	en	https://creativecommons.org/licenses/by/4.0/legalcode	Research Center in Biodiversity and Genetic Resources	37560003-ae75-43c3-95aa-48c98797aa2a	4ec2b246-f5fa-4b90-9a8d-ddafc2a3f970	5e6e33e1-e648-4652-8749-0e2bda809376	CIBIO	InBIO Barcoding Initiative	IBI Plecoptera 01	CIBIO	PreservedSpecimen	{"BOLD_ProcessID":"IBIPP047-20" | "BOLD_BINURI":"BOLD:AEC7867"}	36edf6de-2f9f-4c68-b3fb-39b76a55b630	INV02036	J.M. Luzón-Ortega	1	Male	Adult	whole animal (ETOH) | DNA extract	in collection	INV02036	http://boldsystems.org/index.php/Public_RecordView?processid=IBIPP047-20 | http://www.ncbi.nlm.nih.gov/nuccore/MT407226	2011-12-28	2011	12	28	UGR10	Europe	Spain	ES	Jaén		Cotorríos	690	38.0	-2.8	WGS84	30000	J.M. Tierno de Figueroa	Morphology	Capnioneura mitis Despax, 1932	Animalia | Arthropoda | Insecta | Plecoptera | Capniidae | Capnioneura	Animalia	Arthropoda	Insecta	Plecoptera	Capniidae
1597923e-6d5c-4d60-81e5-774f036608e0	event	2020-05-18	en	https://creativecommons.org/licenses/by/4.0/legalcode	Research Center in Biodiversity and Genetic Resources	37560003-ae75-43c3-95aa-48c98797aa2a	4ec2b246-f5fa-4b90-9a8d-ddafc2a3f970	5e6e33e1-e648-4652-8749-0e2bda809376	CIBIO	InBIO Barcoding Initiative	IBI Plecoptera 01	CIBIO	PreservedSpecimen	{"BOLD_ProcessID":"IBIPP048-20" | "BOLD_BINURI":"BOLD:ACD6989"}	1597923e-6d5c-4d60-81e5-774f036608e0	INV02875	J.M. Tierno de Figueroa | J.M. Luzón-Ortega	1		Adult	whole animal (ETOH) | DNA extract	in collection	INV02875	http://boldsystems.org/index.php/Public_RecordView?processid=IBIPP048-20 | http://www.ncbi.nlm.nih.gov/nuccore/MT407257					UGR11	Europe	Portugal	PT	Faro			100-200	37.0	-7.9	WGS84	30000	J.M. Tierno de Figueroa	Morphology	Tyrrhenoleuctra lusohispanica Tierno de Figueroa & Fochetti, 2013	Animalia | Arthropoda | Insecta | Plecoptera | Leuctridae | Tyrrhenoleuctra	Animalia	Arthropoda	Insecta	Plecoptera	Leuctridae
aa579ffb-2ef6-44de-9d17-7addf731e842	event	2020-05-18	en	https://creativecommons.org/licenses/by/4.0/legalcode	Research Center in Biodiversity and Genetic Resources	37560003-ae75-43c3-95aa-48c98797aa2a	4ec2b246-f5fa-4b90-9a8d-ddafc2a3f970	5e6e33e1-e648-4652-8749-0e2bda809376	CIBIO	InBIO Barcoding Initiative	IBI Plecoptera 01	CIBIO	PreservedSpecimen	{"BOLD_ProcessID":"IBIPP031-19" | "BOLD_BINURI":"BOLD:AEC1314"}	aa579ffb-2ef6-44de-9d17-7addf731e842	INV02925	Sónia Ferreira | Martin Corley | Rui Andrade	1	Male	Adult	whole animal (ETOH) | DNA extract	in collection	INV02925	http://boldsystems.org/index.php/Public_RecordView?processid=IBIPP031-19 | http://www.ncbi.nlm.nih.gov/nuccore/MT407218	2016-06-02	2016	06	02	INV02925	Europe	Portugal	PT	Bragança	Alfândega da Fé	Quinta do Zacarias		41.3441	-6.9204	WGS84	30	J.M. Tierno de Figueroa	Morphology	Hemimelaena flaviventris (Pictet, 1841)	Animalia | Arthropoda | Insecta | Plecoptera | Perlodidae | Hemimelaena	Animalia	Arthropoda	Insecta	Plecoptera	Perlodidae
dbb6ca3d-c28f-49f3-b5e3-17dff7107733	event	2020-05-18	en	https://creativecommons.org/licenses/by/4.0/legalcode	Research Center in Biodiversity and Genetic Resources	37560003-ae75-43c3-95aa-48c98797aa2a	4ec2b246-f5fa-4b90-9a8d-ddafc2a3f970	5e6e33e1-e648-4652-8749-0e2bda809376	CIBIO	InBIO Barcoding Initiative	IBI Plecoptera 01	CIBIO	PreservedSpecimen	{"BOLD_ProcessID":"IBIPP074-20" | "BOLD_BINURI":"BOLD:ACD6989"}	dbb6ca3d-c28f-49f3-b5e3-17dff7107733	INV02926	Sónia Ferreira | Martin Corley | Rui Andrade	1	Female	Adult	whole animal (ETOH) | DNA extract	in collection	INV02926	http://boldsystems.org/index.php/Public_RecordView?processid=IBIPP074-20 | http://www.ncbi.nlm.nih.gov/nuccore/MT407222	2016-06-02	2016	06	02	INV02926	Europe	Portugal	PT	Bragança	Alfândega da Fé	Quinta do Zacarias		41.3441	-6.9204	WGS84	30	J.M. Tierno de Figueroa	Morphology	Tyrrhenoleuctra lusohispanica Tierno de Figueroa & Fochetti, 2013	Animalia | Arthropoda | Insecta | Plecoptera | Leuctridae | Tyrrhenoleuctra	Animalia	Arthropoda	Insecta	Plecoptera	Leuctridae
573688df-e82a-4058-a232-b8c4cd1da52d	event	2020-05-18	en	https://creativecommons.org/licenses/by/4.0/legalcode	Research Center in Biodiversity and Genetic Resources	37560003-ae75-43c3-95aa-48c98797aa2a	4ec2b246-f5fa-4b90-9a8d-ddafc2a3f970	5e6e33e1-e648-4652-8749-0e2bda809376	CIBIO	InBIO Barcoding Initiative	IBI Plecoptera 01	CIBIO	PreservedSpecimen	{"BOLD_ProcessID":"IBIPP076-20" | "BOLD_BINURI":"BOLD:AEC8030"}	573688df-e82a-4058-a232-b8c4cd1da52d	INV03718	Lorenzo Quaglietta	1	Male	Adult	whole animal (ETOH) | DNA extract	in collection	INV03718	http://boldsystems.org/index.php/Public_RecordView?processid=IBIPP076-20 | http://www.ncbi.nlm.nih.gov/nuccore/MT407220					24-j6	Europe	Portugal	PT									J.M. Tierno de Figueroa	Morphology	Leuctra franzi Aubert, 1956	Animalia | Arthropoda | Insecta | Plecoptera | Leuctridae | Leuctra	Animalia	Arthropoda	Insecta	Plecoptera	Leuctridae
1466d897-bf27-41da-9983-ad523fe85eb3	event	2020-05-18	en	https://creativecommons.org/licenses/by/4.0/legalcode	Research Center in Biodiversity and Genetic Resources	37560003-ae75-43c3-95aa-48c98797aa2a	4ec2b246-f5fa-4b90-9a8d-ddafc2a3f970	5e6e33e1-e648-4652-8749-0e2bda809376	CIBIO	InBIO Barcoding Initiative	IBI Plecoptera 01	CIBIO	PreservedSpecimen	{"BOLD_ProcessID":"IBIPP077-20" | "BOLD_BINURI":"BOLD:ACB2856"}	1466d897-bf27-41da-9983-ad523fe85eb3	INV03719	Lorenzo Quaglietta	1	Female	Adult	whole animal (ETOH) | DNA extract	in collection	INV03719	http://boldsystems.org/index.php/Public_RecordView?processid=IBIPP077-20 | http://www.ncbi.nlm.nih.gov/nuccore/MT407242					24-g10	Europe	Portugal	PT									J.M. Tierno de Figueroa	Morphology	Leuctra major Brinck, 1949	Animalia | Arthropoda | Insecta | Plecoptera | Leuctridae | Leuctra	Animalia	Arthropoda	Insecta	Plecoptera	Leuctridae
61b23d6e-ec7e-43d7-9c46-e87770835dc0	event	2020-05-18	en	https://creativecommons.org/licenses/by/4.0/legalcode	Research Center in Biodiversity and Genetic Resources	37560003-ae75-43c3-95aa-48c98797aa2a	4ec2b246-f5fa-4b90-9a8d-ddafc2a3f970	5e6e33e1-e648-4652-8749-0e2bda809376	CIBIO	InBIO Barcoding Initiative	IBI Plecoptera 01	CIBIO	PreservedSpecimen	{"BOLD_ProcessID":"IBIPP008-19" | "BOLD_BINURI":"BOLD:AAM4209"}	61b23d6e-ec7e-43d7-9c46-e87770835dc0	INV03720	Lorenzo Quaglietta	1	Female	Adult	whole animal (ETOH) | DNA extract	in collection	INV03720	http://boldsystems.org/index.php/Public_RecordView?processid=IBIPP008-19 | http://www.ncbi.nlm.nih.gov/nuccore/MT407267					24-g9	Europe	Portugal	PT									J.M. Tierno de Figueroa	Morphology	Leuctra geniculata Stephens, 1836	Animalia | Arthropoda | Insecta | Plecoptera | Leuctridae | Leuctra	Animalia	Arthropoda	Insecta	Plecoptera	Leuctridae
8af42a68-8c51-43f8-b9bd-5f1716200894	event	2020-05-18	en	https://creativecommons.org/licenses/by/4.0/legalcode	Research Center in Biodiversity and Genetic Resources	37560003-ae75-43c3-95aa-48c98797aa2a	4ec2b246-f5fa-4b90-9a8d-ddafc2a3f970	5e6e33e1-e648-4652-8749-0e2bda809376	CIBIO	InBIO Barcoding Initiative	IBI Plecoptera 01	CIBIO	PreservedSpecimen	{"BOLD_ProcessID":"IBIPP079-20" | "BOLD_BINURI":"BOLD:AEC8557"}	8af42a68-8c51-43f8-b9bd-5f1716200894	INV03768		1	Female	Adult	whole animal (ETOH) | DNA extract	in collection	INV03768	http://boldsystems.org/index.php/Public_RecordView?processid=IBIPP079-20 | http://www.ncbi.nlm.nih.gov/nuccore/MT407228	2014-02-28	2014	02	28	UGR15	Europe	Spain	ES	Málaga, Sierra Bermeja, Serranía de Ronda			600	36.6418	-5.1378	WGS84	30	J.M. Tierno de Figueroa	Morphology	Capnioneura petitpierreae Aubert, 1960	Animalia | Arthropoda | Insecta | Plecoptera | Capniidae | Capnioneura	Animalia	Arthropoda	Insecta	Plecoptera	Capniidae
01664464-6060-4d02-847c-a0d7e30ae3ea	event	2020-05-18	en	https://creativecommons.org/licenses/by/4.0/legalcode	Research Center in Biodiversity and Genetic Resources	37560003-ae75-43c3-95aa-48c98797aa2a	4ec2b246-f5fa-4b90-9a8d-ddafc2a3f970	5e6e33e1-e648-4652-8749-0e2bda809376	CIBIO	InBIO Barcoding Initiative	IBI Plecoptera 01	CIBIO	PreservedSpecimen	{"BOLD_ProcessID":"IBIPP009-19" | "BOLD_BINURI":"BOLD:ADV3255"}	01664464-6060-4d02-847c-a0d7e30ae3ea	INV03770	J.M. Tierno de Figueroa	1	Male	Adult	whole animal (ETOH) | DNA extract	in collection	INV03770	http://boldsystems.org/index.php/Public_RecordView?processid=IBIPP009-19 | http://www.ncbi.nlm.nih.gov/nuccore/MT407199	2014-02-28	2014	02	28	UGR14	Europe	Spain	ES	Málaga		Sierra Bermeja, Serranía de Ronda	830	36.6512	-5.1562	WGS84	30	J.M. Tierno de Figueroa	Morphology	Capnopsis schilleri (Rostock, 1892)	Animalia | Arthropoda | Insecta | Plecoptera | Capniidae | Capnopsis	Animalia	Arthropoda	Insecta	Plecoptera	Capniidae
8aa5e646-d140-46fa-b4ae-1d65563de530	event	2020-05-18	en	https://creativecommons.org/licenses/by/4.0/legalcode	Research Center in Biodiversity and Genetic Resources	37560003-ae75-43c3-95aa-48c98797aa2a	4ec2b246-f5fa-4b90-9a8d-ddafc2a3f970	5e6e33e1-e648-4652-8749-0e2bda809376	CIBIO	InBIO Barcoding Initiative	IBI Plecoptera 01	CIBIO	PreservedSpecimen	{"BOLD_ProcessID":"IBIPP010-19" | "BOLD_BINURI":"BOLD:ACX4018"}	8aa5e646-d140-46fa-b4ae-1d65563de530	INV03771	J.M. Tierno de Figueroa	1	Male	Adult	whole animal (ETOH) | DNA extract	in collection	INV03771	http://boldsystems.org/index.php/Public_RecordView?processid=IBIPP010-19 | http://www.ncbi.nlm.nih.gov/nuccore/MT407238	2014-02-28	2014	02	28	UGR16	Europe	Spain	ES	Málaga		Sierra Bermeja, Serranía de Ronda	695	36.6174	-5.1041	WGS84	30	J.M. Tierno de Figueroa	Morphology	Leuctra andalusiaca Aubert, 1962	Animalia | Arthropoda | Insecta | Plecoptera | Leuctridae | Leuctra	Animalia	Arthropoda	Insecta	Plecoptera	Leuctridae
90bdf0f3-b55d-4dbd-ab62-c68efd757201	event	2020-05-18	en	https://creativecommons.org/licenses/by/4.0/legalcode	Research Center in Biodiversity and Genetic Resources	37560003-ae75-43c3-95aa-48c98797aa2a	4ec2b246-f5fa-4b90-9a8d-ddafc2a3f970	5e6e33e1-e648-4652-8749-0e2bda809376	CIBIO	InBIO Barcoding Initiative	IBI Plecoptera 01	CIBIO	PreservedSpecimen	{"BOLD_ProcessID":"IBIPP050-20" | "BOLD_BINURI":"BOLD:AED0411"}	90bdf0f3-b55d-4dbd-ab62-c68efd757201	INV03772	J.M. Tierno de Figueroa	1	Male	Adult	whole animal (ETOH) | DNA extract	in collection	INV03772	http://boldsystems.org/index.php/Public_RecordView?processid=IBIPP050-20 | http://www.ncbi.nlm.nih.gov/nuccore/MT407259	2015-04-21	2015	04	21	UGR17	Europe	Spain	ES	Sevilla		Sierra Morena	88	37.6870	-5.7722	WGS84	30	J.M. Tierno de Figueroa	Morphology	Isoperla pallida Aubert, 1963	Animalia | Arthropoda | Insecta | Plecoptera | Perlodidae | Isoperla	Animalia	Arthropoda	Insecta	Plecoptera	Perlodidae
52da49bc-a28d-4f5d-ac42-943692402ee1	event	2020-05-18	en	https://creativecommons.org/licenses/by/4.0/legalcode	Research Center in Biodiversity and Genetic Resources	37560003-ae75-43c3-95aa-48c98797aa2a	4ec2b246-f5fa-4b90-9a8d-ddafc2a3f970	5e6e33e1-e648-4652-8749-0e2bda809376	CIBIO	InBIO Barcoding Initiative	IBI Plecoptera 01	CIBIO	PreservedSpecimen	{"BOLD_ProcessID":"IBIPP051-20" | "BOLD_BINURI":"BOLD:AEC7722"}	52da49bc-a28d-4f5d-ac42-943692402ee1	INV03773	J.M. Tierno de Figueroa	1	Male	Adult	whole animal (ETOH) | DNA extract	in collection	INV03773	http://boldsystems.org/index.php/Public_RecordView?processid=IBIPP051-20 | http://www.ncbi.nlm.nih.gov/nuccore/MT407239	2015-02-19	2015	02	19	UGR18	Europe	Spain	ES	Córdoba		Sierra Morena	230	38.0031	-5.2258	WGS84	30	J.M. Tierno de Figueroa	Morphology	Rhabdiopteryx thienemanni Illies, 1957	Animalia | Arthropoda | Insecta | Plecoptera | Taeniopterygidae | Rhabdiopteryx	Animalia	Arthropoda	Insecta	Plecoptera	Taeniopterygidae
da5d875c-53d2-4dbc-ac1c-384a95aaccf0	event	2020-05-18	en	https://creativecommons.org/licenses/by/4.0/legalcode	Research Center in Biodiversity and Genetic Resources	37560003-ae75-43c3-95aa-48c98797aa2a	4ec2b246-f5fa-4b90-9a8d-ddafc2a3f970	5e6e33e1-e648-4652-8749-0e2bda809376	CIBIO	InBIO Barcoding Initiative	IBI Plecoptera 01	CIBIO	PreservedSpecimen	{"BOLD_ProcessID":"IBIPP082-20"}	da5d875c-53d2-4dbc-ac1c-384a95aaccf0	INV03775	C. Zamora-Muñoz	1		Adult	whole animal (ETOH) | DNA extract	in collection	INV03775	http://boldsystems.org/index.php/Public_RecordView?processid=IBIPP082-20 | http://www.ncbi.nlm.nih.gov/nuccore/MT407235	2010-09-15	2010	09	15	UGR19	Europe	Spain	ES	Jaén, Sierra de Cazorla		Puente de las Herrerías (Quesada)		37.8391	-2.9756	WGS84	30	J.M. Tierno de Figueroa	Morphology	Leuctra cazorlana Aubert, 1962	Animalia | Arthropoda | Insecta | Plecoptera | Leuctridae | Leuctra	Animalia	Arthropoda	Insecta	Plecoptera	Leuctridae
ee45bb51-8525-4c95-9ab0-38605bfa76ba	event	2020-05-18	en	https://creativecommons.org/licenses/by/4.0/legalcode	Research Center in Biodiversity and Genetic Resources	37560003-ae75-43c3-95aa-48c98797aa2a	4ec2b246-f5fa-4b90-9a8d-ddafc2a3f970	5e6e33e1-e648-4652-8749-0e2bda809376	CIBIO	InBIO Barcoding Initiative	IBI Plecoptera 01	CIBIO	PreservedSpecimen	{"BOLD_ProcessID":"IBIPP084-20" | "BOLD_BINURI":"BOLD:AEC9627"}	ee45bb51-8525-4c95-9ab0-38605bfa76ba	INV03931	Lorenzo Quaglietta	1	Male	Adult	whole animal (ETOH) | DNA extract	in collection	INV03931	http://boldsystems.org/index.php/Public_RecordView?processid=IBIPP084-20 | http://www.ncbi.nlm.nih.gov/nuccore/MT407201					INV03931	Europe	Portugal	PT									J.M. Tierno de Figueroa	Morphology	Isoperla grammatica (Poda, 1761)	Animalia | Arthropoda | Insecta | Plecoptera | Perlodidae | Isoperla	Animalia	Arthropoda	Insecta	Plecoptera	Perlodidae
3b87f40a-7038-412c-840b-9f66de0f7b35	event	2020-05-18	en	https://creativecommons.org/licenses/by/4.0/legalcode	Research Center in Biodiversity and Genetic Resources	37560003-ae75-43c3-95aa-48c98797aa2a	4ec2b246-f5fa-4b90-9a8d-ddafc2a3f970	5e6e33e1-e648-4652-8749-0e2bda809376	CIBIO	InBIO Barcoding Initiative	IBI Plecoptera 01	CIBIO	PreservedSpecimen	{"BOLD_ProcessID":"IBIPP085-20" | "BOLD_BINURI":"BOLD:AEC9627"}	3b87f40a-7038-412c-840b-9f66de0f7b35	INV03932	Lorenzo Quaglietta	1	Female	Adult	whole animal (ETOH) | DNA extract	in collection	INV03932	http://boldsystems.org/index.php/Public_RecordView?processid=IBIPP085-20 | http://www.ncbi.nlm.nih.gov/nuccore/MT407246					INV03932	Europe	Portugal	PT									J.M. Tierno de Figueroa	Morphology	Isoperla grammatica (Poda, 1761)	Animalia | Arthropoda | Insecta | Plecoptera | Perlodidae | Isoperla	Animalia	Arthropoda	Insecta	Plecoptera	Perlodidae
9c1199ad-9151-4e79-86f8-598a4160a730	event	2020-05-18	en	https://creativecommons.org/licenses/by/4.0/legalcode	Research Center in Biodiversity and Genetic Resources	37560003-ae75-43c3-95aa-48c98797aa2a	4ec2b246-f5fa-4b90-9a8d-ddafc2a3f970	5e6e33e1-e648-4652-8749-0e2bda809376	CIBIO	InBIO Barcoding Initiative	IBI Plecoptera 01	CIBIO	PreservedSpecimen	{"BOLD_ProcessID":"IBIPP011-19" | "BOLD_BINURI":"BOLD:ADT9540"}	9c1199ad-9151-4e79-86f8-598a4160a730	INV03933	Lorenzo Quaglietta	1	Female	Adult	whole animal (ETOH) | DNA extract	in collection	INV03933	http://boldsystems.org/index.php/Public_RecordView?processid=IBIPP011-19 | http://www.ncbi.nlm.nih.gov/nuccore/MT407247					INV03933	Europe	Portugal	PT									J.M. Tierno de Figueroa	Morphology	Siphonoperla torrentium (Pictet, 1841)	Animalia | Arthropoda | Insecta | Plecoptera | Chloroperlidae | Siphonoperla	Animalia	Arthropoda	Insecta	Plecoptera	Chloroperlidae
9a8522ef-cdbe-4a59-bf39-355ea0d9308d	event	2020-05-18	en	https://creativecommons.org/licenses/by/4.0/legalcode	Research Center in Biodiversity and Genetic Resources	37560003-ae75-43c3-95aa-48c98797aa2a	4ec2b246-f5fa-4b90-9a8d-ddafc2a3f970	5e6e33e1-e648-4652-8749-0e2bda809376	CIBIO	InBIO Barcoding Initiative	IBI Plecoptera 01	CIBIO	PreservedSpecimen	{"BOLD_ProcessID":"IBIPP012-19" | "BOLD_BINURI":"BOLD:ADT9540"}	9a8522ef-cdbe-4a59-bf39-355ea0d9308d	INV03934	Lorenzo Quaglietta	1	Female	Adult	whole animal (ETOH) | DNA extract	in collection	INV03934	http://boldsystems.org/index.php/Public_RecordView?processid=IBIPP012-19 | http://www.ncbi.nlm.nih.gov/nuccore/MT407207					INV03934	Europe	Portugal	PT									J.M. Tierno de Figueroa	Morphology	Siphonoperla torrentium (Pictet, 1841)	Animalia | Arthropoda | Insecta | Plecoptera | Chloroperlidae | Siphonoperla	Animalia	Arthropoda	Insecta	Plecoptera	Chloroperlidae
3f7596d7-17f8-4f12-bfdb-74ad7aa1da0d	event	2020-05-18	en	https://creativecommons.org/licenses/by/4.0/legalcode	Research Center in Biodiversity and Genetic Resources	37560003-ae75-43c3-95aa-48c98797aa2a	4ec2b246-f5fa-4b90-9a8d-ddafc2a3f970	5e6e33e1-e648-4652-8749-0e2bda809376	CIBIO	InBIO Barcoding Initiative	IBI Plecoptera 01	CIBIO	PreservedSpecimen	{"BOLD_ProcessID":"IBIPP013-19" | "BOLD_BINURI":"BOLD:AAL2357"}	3f7596d7-17f8-4f12-bfdb-74ad7aa1da0d	INV04280	J.M. Tierno de Figueroa	1		Nymph	whole animal (ETOH) | DNA extract	in collection	INV04280	http://boldsystems.org/index.php/Public_RecordView?processid=IBIPP013-19 | http://www.ncbi.nlm.nih.gov/nuccore/MT407210	2013-10-22	2013	10	22	UGR21	Europe	Spain	ES	Granada		Sierra Nevada	1571	36.9925	-3.3486	WGS84	30	J.M. Tierno de Figueroa	Morphology	Perla marginata (Panzer, 1799)	Animalia | Arthropoda | Insecta | Plecoptera | Perlidae | Perla	Animalia	Arthropoda	Insecta	Plecoptera	Perlidae
33fa7005-4a36-4330-9dd9-9c06d64e8452	event	2020-05-18	en	https://creativecommons.org/licenses/by/4.0/legalcode	Research Center in Biodiversity and Genetic Resources	37560003-ae75-43c3-95aa-48c98797aa2a	4ec2b246-f5fa-4b90-9a8d-ddafc2a3f970	5e6e33e1-e648-4652-8749-0e2bda809376	CIBIO	InBIO Barcoding Initiative	IBI Plecoptera 01	CIBIO	PreservedSpecimen	{"BOLD_ProcessID":"IBIPP014-19" | "BOLD_BINURI":"BOLD:AAL2357"}	33fa7005-4a36-4330-9dd9-9c06d64e8452	INV04281	J.M. Tierno de Figueroa	1		Nymph	whole animal (ETOH) | DNA extract	in collection	INV04281	http://boldsystems.org/index.php/Public_RecordView?processid=IBIPP014-19 | http://www.ncbi.nlm.nih.gov/nuccore/MT407221	2013-10-22	2013	10	22	UGR21	Europe	Spain	ES	Granada		Sierra Nevada	1571	36.9925	-3.3486	WGS84	30	J.M. Tierno de Figueroa	Morphology	Perla marginata (Panzer, 1799)	Animalia | Arthropoda | Insecta | Plecoptera | Perlidae | Perla	Animalia	Arthropoda	Insecta	Plecoptera	Perlidae
e55ab8f3-734b-4169-b18d-35d7a6cce45e	event	2020-05-18	en	https://creativecommons.org/licenses/by/4.0/legalcode	Research Center in Biodiversity and Genetic Resources	37560003-ae75-43c3-95aa-48c98797aa2a	4ec2b246-f5fa-4b90-9a8d-ddafc2a3f970	5e6e33e1-e648-4652-8749-0e2bda809376	CIBIO	InBIO Barcoding Initiative	IBI Plecoptera 01	CIBIO	PreservedSpecimen	{"BOLD_ProcessID":"IBIPP036-20" | "BOLD_BINURI":"BOLD:AEC9627"}	e55ab8f3-734b-4169-b18d-35d7a6cce45e	INV04831	Luis Martín	1	Male	Adult	whole animal (ETOH) | DNA extract	in collection	INV04831	http://boldsystems.org/index.php/Public_RecordView?processid=IBIPP036-20 | http://www.ncbi.nlm.nih.gov/nuccore/MT407217	2017-04-09	2017	04	09	04-A10	Europe	Portugal	PT									J.M. Tierno de Figueroa	Morphology	Isoperla grammatica (Poda, 1761)	Animalia | Arthropoda | Insecta | Plecoptera | Perlodidae | Isoperla	Animalia	Arthropoda	Insecta	Plecoptera	Perlodidae
e26e4203-e115-4247-82b3-4349ebf33bb0	event	2020-05-18	en	https://creativecommons.org/licenses/by/4.0/legalcode	Research Center in Biodiversity and Genetic Resources	37560003-ae75-43c3-95aa-48c98797aa2a	4ec2b246-f5fa-4b90-9a8d-ddafc2a3f970	5e6e33e1-e648-4652-8749-0e2bda809376	CIBIO	InBIO Barcoding Initiative	IBI Plecoptera 01	CIBIO	PreservedSpecimen	{"BOLD_ProcessID":"IBIPP092-20" | "BOLD_BINURI":"BOLD:AEC8527"}	e26e4203-e115-4247-82b3-4349ebf33bb0	INV04837	Luis Martín	1	Female	Adult	whole animal (ETOH) | DNA extract	in collection	INV04837	http://boldsystems.org/index.php/Public_RecordView?processid=IBIPP092-20 | http://www.ncbi.nlm.nih.gov/nuccore/MT407241	2017-04-11	2017	04	11	06-A01	Europe	Portugal	PT	Viseu	Viseu	São João da Pesqueira		41.1233	-7.4502	WGS84	30	J.M. Tierno de Figueroa	Morphology	Brachyptera auberti Consiglio, 1957	Animalia | Arthropoda | Insecta | Plecoptera | Taeniopterygidae | Brachyptera	Animalia	Arthropoda	Insecta	Plecoptera	Taeniopterygidae
0568b0de-69ca-4a29-9a38-4ea03f5324fb	event	2020-05-18	en	https://creativecommons.org/licenses/by/4.0/legalcode	Research Center in Biodiversity and Genetic Resources	37560003-ae75-43c3-95aa-48c98797aa2a	4ec2b246-f5fa-4b90-9a8d-ddafc2a3f970	5e6e33e1-e648-4652-8749-0e2bda809376	CIBIO	InBIO Barcoding Initiative	IBI Plecoptera 01	CIBIO	PreservedSpecimen	{"BOLD_ProcessID":"IBIPP037-20" | "BOLD_BINURI":"BOLD:AEB9369"}	0568b0de-69ca-4a29-9a38-4ea03f5324fb	INV04847	Sónia Ferreira	1	Male	Adult	whole animal (ETOH) | DNA extract	in collection	INV04847	http://boldsystems.org/index.php/Public_RecordView?processid=IBIPP037-20 | http://www.ncbi.nlm.nih.gov/nuccore/MT407250	2017-04-12	2017	04	12	06-F10	Europe	Portugal	PT	Guarda	Guarda	Guarda		40.5582	-7.2507	WGS84	30	J.M. Tierno de Figueroa	Morphology	Nemoura lacustris Pictet, 1865	Animalia | Arthropoda | Insecta | Plecoptera | Nemouridae | Nemoura	Animalia	Arthropoda	Insecta	Plecoptera	Nemouridae
7d594759-0f5f-4a58-97c3-1982bbfe2312	event	2020-05-18	en	https://creativecommons.org/licenses/by/4.0/legalcode	Research Center in Biodiversity and Genetic Resources	37560003-ae75-43c3-95aa-48c98797aa2a	4ec2b246-f5fa-4b90-9a8d-ddafc2a3f970	5e6e33e1-e648-4652-8749-0e2bda809376	CIBIO	InBIO Barcoding Initiative	IBI Plecoptera 01	CIBIO	PreservedSpecimen	{"BOLD_ProcessID":"IBIPP038-20" | "BOLD_BINURI":"BOLD:AEB9929"}	7d594759-0f5f-4a58-97c3-1982bbfe2312	INV05226	J. M. Grosso-Silva	1	Female	Adult	whole animal (ETOH) | DNA extract	in collection	INV05226	http://boldsystems.org/index.php/Public_RecordView?processid=IBIPP038-20 | http://www.ncbi.nlm.nih.gov/nuccore/MT407232	2004-06-22	2004	06	22	CIBIO5295	Europe	Portugal	PT	Guarda	Manteigas	Fonte Santa	839	40.3839	-7.5457	WGS84	30	J.M. Tierno de Figueroa	Morphology	Perla madritensis Rambur, 1842	Animalia | Arthropoda | Insecta | Plecoptera | Perlidae | Perla	Animalia	Arthropoda	Insecta	Plecoptera	Perlidae
b42498a0-3e32-4b47-91ea-15465d556914	event	2020-05-18	en	https://creativecommons.org/licenses/by/4.0/legalcode	Research Center in Biodiversity and Genetic Resources	37560003-ae75-43c3-95aa-48c98797aa2a	4ec2b246-f5fa-4b90-9a8d-ddafc2a3f970	5e6e33e1-e648-4652-8749-0e2bda809376	CIBIO	InBIO Barcoding Initiative	IBI Plecoptera 01	CIBIO	PreservedSpecimen	{"BOLD_ProcessID":"IBIPP095-20" | "BOLD_BINURI":"BOLD:ADT9540"}	b42498a0-3e32-4b47-91ea-15465d556914	INV06330	Sónia Ferreira | Martin Corley	1	Male	Adult	whole animal (ETOH) | DNA extract	in collection	INV06330	http://boldsystems.org/index.php/Public_RecordView?processid=IBIPP095-20 | http://www.ncbi.nlm.nih.gov/nuccore/MT407206	2018-05-18	2018	05	18	INV06330	Europe	Portugal	PT	Bragança	Bragança	Moinho do Caniço		41.8393	-6.8897	WGS84	30	J.M. Tierno de Figueroa	Morphology	Siphonoperla torrentium (Pictet, 1841)	Animalia | Arthropoda | Insecta | Plecoptera | Chloroperlidae | Siphonoperla	Animalia	Arthropoda	Insecta	Plecoptera	Chloroperlidae
50f9d141-eb41-43f5-827f-99fec6f4b667	event	2020-05-18	en	https://creativecommons.org/licenses/by/4.0/legalcode	Research Center in Biodiversity and Genetic Resources	37560003-ae75-43c3-95aa-48c98797aa2a	4ec2b246-f5fa-4b90-9a8d-ddafc2a3f970	5e6e33e1-e648-4652-8749-0e2bda809376	CIBIO	InBIO Barcoding Initiative	IBI Plecoptera 01	CIBIO	PreservedSpecimen	{"BOLD_ProcessID":"IBIPP098-20" | "BOLD_BINURI":"BOLD:ADT9540"}	50f9d141-eb41-43f5-827f-99fec6f4b667	INV06354	Sónia Ferreira | Martin Corley	1	Female	Adult	whole animal (ETOH) | DNA extract	in collection	INV06354	http://boldsystems.org/index.php/Public_RecordView?processid=IBIPP098-20 | http://www.ncbi.nlm.nih.gov/nuccore/MT407244	2018-05-18	2018	05	18	INV06354	Europe	Portugal	PT	Bragança	Bragança	Capela de Santo Amaro	770	41.8929	-6.8397	WGS84	30	J.M. Tierno de Figueroa	Morphology	Siphonoperla torrentium (Pictet, 1841)	Animalia | Arthropoda | Insecta | Plecoptera | Chloroperlidae | Siphonoperla	Animalia	Arthropoda	Insecta	Plecoptera	Chloroperlidae
0e673e99-9f72-43f1-896b-ca719f3475e6	event	2020-05-18	en	https://creativecommons.org/licenses/by/4.0/legalcode	Research Center in Biodiversity and Genetic Resources	37560003-ae75-43c3-95aa-48c98797aa2a	4ec2b246-f5fa-4b90-9a8d-ddafc2a3f970	5e6e33e1-e648-4652-8749-0e2bda809376	CIBIO	InBIO Barcoding Initiative	IBI Plecoptera 01	CIBIO	PreservedSpecimen	{"BOLD_ProcessID":"IBIPP099-20" | "BOLD_BINURI":"BOLD:AEC9580"}	0e673e99-9f72-43f1-896b-ca719f3475e6	INV06355	Sónia Ferreira | Martin Corley	1	Male	Adult	whole animal (ETOH) | DNA extract	in collection	INV06355	http://boldsystems.org/index.php/Public_RecordView?processid=IBIPP099-20 | http://www.ncbi.nlm.nih.gov/nuccore/MT407268	2018-05-18	2018	05	18	INV06355	Europe	Portugal	PT	Bragança	Bragança	Capela de Santo Amaro	770	41.8929	-6.8397	WGS84	30	J.M. Tierno de Figueroa	Morphology	Chloroperla acuta Berthélemy & Whytton da Terra, 1980	Animalia | Arthropoda | Insecta | Plecoptera | Chloroperlidae | Chloroperla	Animalia	Arthropoda	Insecta	Plecoptera	Chloroperlidae
9cadc8a9-ed5e-4f66-a3d3-f198b7b002d6	event	2020-05-18	en	https://creativecommons.org/licenses/by/4.0/legalcode	Research Center in Biodiversity and Genetic Resources	37560003-ae75-43c3-95aa-48c98797aa2a	4ec2b246-f5fa-4b90-9a8d-ddafc2a3f970	5e6e33e1-e648-4652-8749-0e2bda809376	CIBIO	InBIO Barcoding Initiative	IBI Plecoptera 01	CIBIO	PreservedSpecimen	{"BOLD_ProcessID":"IBIPP100-20" | "BOLD_BINURI":"BOLD:ADT9540"}	9cadc8a9-ed5e-4f66-a3d3-f198b7b002d6	INV06359	Sónia Ferreira | Martin Corley	1	Female	Adult	whole animal (ETOH) | DNA extract	in collection	INV06359	http://boldsystems.org/index.php/Public_RecordView?processid=IBIPP100-20 | http://www.ncbi.nlm.nih.gov/nuccore/MT407208	2018-05-18	2018	05	18	INV06359	Europe	Portugal	PT	Bragança	Bragança	Capela de Santo Amaro	770	41.8929	-6.8397	WGS84	30	J.M. Tierno de Figueroa	Morphology	Siphonoperla torrentium (Pictet, 1841)	Animalia | Arthropoda | Insecta | Plecoptera | Chloroperlidae | Siphonoperla	Animalia	Arthropoda	Insecta	Plecoptera	Chloroperlidae
d3530874-5ab6-4af4-bbf9-9d195042ff7c	event	2020-05-18	en	https://creativecommons.org/licenses/by/4.0/legalcode	Research Center in Biodiversity and Genetic Resources	37560003-ae75-43c3-95aa-48c98797aa2a	4ec2b246-f5fa-4b90-9a8d-ddafc2a3f970	5e6e33e1-e648-4652-8749-0e2bda809376	CIBIO	InBIO Barcoding Initiative	IBI Plecoptera 01	CIBIO	PreservedSpecimen	{"BOLD_ProcessID":"IBIPP101-20" | "BOLD_BINURI":"BOLD:ADT9540"}	d3530874-5ab6-4af4-bbf9-9d195042ff7c	INV06360	Sónia Ferreira | Martin Corley	1	Female	Adult	whole animal (ETOH) | DNA extract	in collection	INV06360	http://boldsystems.org/index.php/Public_RecordView?processid=IBIPP101-20 | http://www.ncbi.nlm.nih.gov/nuccore/MT407265	2018-05-18	2018	05	18	INV06360	Europe	Portugal	PT	Bragança	Bragança	Capela de Santo Amaro	770	41.8929	-6.8397	WGS84	30	J.M. Tierno de Figueroa	Morphology	Siphonoperla torrentium (Pictet, 1841)	Animalia | Arthropoda | Insecta | Plecoptera | Chloroperlidae | Siphonoperla	Animalia	Arthropoda	Insecta	Plecoptera	Chloroperlidae
99735c0b-0f2e-4ea5-b30c-bc8ac0b121ff	event	2020-05-18	en	https://creativecommons.org/licenses/by/4.0/legalcode	Research Center in Biodiversity and Genetic Resources	37560003-ae75-43c3-95aa-48c98797aa2a	4ec2b246-f5fa-4b90-9a8d-ddafc2a3f970	5e6e33e1-e648-4652-8749-0e2bda809376	CIBIO	InBIO Barcoding Initiative	IBI Plecoptera 01	CIBIO	PreservedSpecimen	{"BOLD_ProcessID":"IBIPP102-20" | "BOLD_BINURI":"BOLD:AEC7918"}	99735c0b-0f2e-4ea5-b30c-bc8ac0b121ff	INV06379	Sónia Ferreira | Martin Corley	1	Female	Adult	whole animal (ETOH) | DNA extract	in collection	INV06379	http://boldsystems.org/index.php/Public_RecordView?processid=IBIPP102-20 | http://www.ncbi.nlm.nih.gov/nuccore/MT407223	2018-05-19	2018	05	19	INV06379	Europe	Portugal	PT	Bragança	Bragança	França	850	41.9052	-6.7757	WGS84	30	J.M. Tierno de Figueroa	Morphology	Amphinemura guadarramensis (Aubert, 1952)	Animalia | Arthropoda | Insecta | Plecoptera | Nemouridae | Amphinemura	Animalia	Arthropoda	Insecta	Plecoptera	Nemouridae
d964810b-22a4-4b15-951b-f1e534d14ceb	event	2020-05-18	en	https://creativecommons.org/licenses/by/4.0/legalcode	Research Center in Biodiversity and Genetic Resources	37560003-ae75-43c3-95aa-48c98797aa2a	4ec2b246-f5fa-4b90-9a8d-ddafc2a3f970	5e6e33e1-e648-4652-8749-0e2bda809376	CIBIO	InBIO Barcoding Initiative	IBI Plecoptera 01	CIBIO	PreservedSpecimen	{"BOLD_ProcessID":"IBIPP103-20" | "BOLD_BINURI":"BOLD:AEB9369"}	d964810b-22a4-4b15-951b-f1e534d14ceb	INV06416	Sónia Ferreira | Martin Corley	1	Female	Adult	whole animal (ETOH) | DNA extract	in collection	INV06416	http://boldsystems.org/index.php/Public_RecordView?processid=IBIPP103-20 | http://www.ncbi.nlm.nih.gov/nuccore/MT407264	2018-05-19	2018	05	19	INV06416	Europe	Portugal	PT	Bragança	Vimioso	Serapicos		41.6295	-6.4560	WGS84	30	J.M. Tierno de Figueroa	Morphology	Nemoura lacustris Pictet, 1865	Animalia | Arthropoda | Insecta | Plecoptera | Nemouridae | Nemoura	Animalia	Arthropoda	Insecta	Plecoptera	Nemouridae
bfc900e2-664e-491d-b62d-1f6ffbda2be3	event	2020-05-18	en	https://creativecommons.org/licenses/by/4.0/legalcode	Research Center in Biodiversity and Genetic Resources	37560003-ae75-43c3-95aa-48c98797aa2a	4ec2b246-f5fa-4b90-9a8d-ddafc2a3f970	5e6e33e1-e648-4652-8749-0e2bda809376	CIBIO	InBIO Barcoding Initiative	IBI Plecoptera 01	CIBIO	PreservedSpecimen	{"BOLD_ProcessID":"IBIPP104-20" | "BOLD_BINURI":"BOLD:AEC9627"}	bfc900e2-664e-491d-b62d-1f6ffbda2be3	INV07241	Sónia Ferreira | Martin Corley	1	Female	Adult	whole animal (ETOH) | DNA extract	in collection	INV07241	http://boldsystems.org/index.php/Public_RecordView?processid=IBIPP104-20 | http://www.ncbi.nlm.nih.gov/nuccore/MT407229	2018-05-07	2018	05	07	TUA - B	Europe	Portugal	PT	Bragança	Carrazeda de Ansiães	Ribalonga		41.2145	-7.3972	WGS84	30	J.M. Tierno de Figueroa	Morphology	Isoperla grammatica (Poda, 1761)	Animalia | Arthropoda | Insecta | Plecoptera | Perlodidae | Isoperla	Animalia	Arthropoda	Insecta	Plecoptera	Perlodidae
[truncated: 5 more columns]
