# Supplementary material for: The InBIO Barcoding Initiative Database: contribution to the knowledge on DNA barcodes of Iberian Plecoptera
Source: Biodivers Data J. 2020 Jul 7;8:e55137. doi: 10.3897/BDJ.8.e55137 (PMC7403161; doi:10.3897/BDJ.8.e55137)
Supplement: Supplementary material 3 — IBI-Plecoptera 01 library - DNA sequences [file bdj-08-e55137-s003.fas]

>IBIPP001-19|Nemoura cinerea|COI-5P|MT407266
AACCCTTTATTTTATTTTCGGAGCTTGATCTGGTATAGTAGGAACTTCTCTAAGTTTACTAATTCGAGCTGAATTAGGTCAACCAGGATCCCTAATTGGGGATGACCAAATTTATAATGTAATTGTTACAGCTCATGCTTTTGTAATAATTTTTTTTATAGTAATACCTATCATAATTGGAGGATTTGGGAATTGATTAGTGCCTTTAATATTAGGAGCACCTGATATAGCTTTCCCTCGAATAAACAATATAAGTTTTTGGCTTCTACCACCTTCGTTAACTCTCCTTTTAGCCAGTAGCCTTGTAGAAAATGGAGCTGGTACTGGATGAACTGTTTACCCTCCCCTCTCTGCTGGTATCGCTCATGCTGGATCATCAGTAGACATAGCAATTTTTTCATTACACCTGGCTGGGGTATCCTCAATCTTAGGGGCAGTAAACTTCATCACAACAGTTATTAATATACGGTCTTCAGGTATAACCTTAGATCGTATGCCCTTATTTGTTTGAGCAGTTGCCATTACAGCCCTATTACTTCTTTTATCATTACCAGTTTTAGCCGGAGCAATCACAATATTATTAACAGATCGAAATTTAAATACTTCATTCTTTGACCCTGCAGGAGGAGGAGACCCAATCCTATACCAACACTTATTT
>IBIPP002-19|Siphonoperla torrentium|COI-5P|MT407262
AACTTTATATTTTATTTTCGGAGCTTGATCGGGAATAGTCGGAACTTCATTAAGTTTATTAATCCGGGCTGAGCTAGGCCAACCCGGGTCATTAATTGGGGATGATCAAATTTATAACGTTATTGTAACTGCCCATGCTTTCGTTATAATTTTCTTCATAGTTATACCCATCATAATTGGAGGCTTTGGAAATTGACTAGTCCCCCTAATACTAGGAGCCCCGGATATGGCTTTCCCCCGAATAAATAATATAAGTTTTTGACTTTTACCCCCATCTTTGACCCTCCTTCTAGCAAGAAGCTTAGTCGAAAATGGAGCTGGAACAGGATGAACAGTTTACCCACCACTTTCAGCAGGTATTGCCCATGCCGGGGCATCAGTTGATATGGCTATTTTTTCTTTACACTTAGCTGGAGTTTCTTCGATTTTAGGGGCCGTCAATTTTATTACTACAGTAATCAACATACGATCAAGTGGTATAACCCTTGATCGTATACCTTTATTTGTCTGGGCTGTGGCCATTACTGCCCTACTTCTCCTCCTTTCTTTACCCGTTCTAGCTGGGGCTATTACGATACTATTAACAGACCGAAATCTTAATACCTCATTTTTCGACCCAGCAGGAGGGGGGGACCCAATTCTCTACCAGCATTTATTT
>IBIPP004-19|Amphinemura sulcicollis|COI-5P|MT407202
AACTCTTTACTTCATTTTCGGAGCTTGATCCGGAATAGTAGGGACTTCCCTTAGTTTATTAATTCGAGCCGAATTAGGCCAACCAGGCTCCTTAATTGGGGATGATCAAATTTATAACGTAATTGTTACAGCTCATGCTTTTGTAATAATTTTTTTTATAGTTATGCCAATTATAATTGGAGGGTTTGGAAACTGATTAGTACCCCTAATGCTTGGGGCACCTGATATGGCTTTCCCCCGAATAAATAATATAAGTTTTTGACTTCTCCCTCCCTCATTAACTCTCCTATTAGCAAGTAGCTTAGTGGAAAATGGAGCTGGGACAGGATGAACTGTTTACCCTCCCCTCTCAGCTGGAATTGCCCACGCCGGGTCATCAGTTGATATAGCTATCTTTTCCCTTCACTTAGCCGGAGTTTCATCAATCTTAGGGGCTGTTAATTTTATTACAACAGTTATTAATATACGGTCATCGGGGATAACTCTTGACCGTATACCTCTATTCGTCTGAGCTGTAGTAATTACAGCCCTACTTCTCCTCCTTTCACTACCAGTTTTGGCAGGTGCTATTACGATGTTATTAACTGACCGTAATTTAAATACTTCATTCTTCGACCCAGCTGGGGGAGGAGACCCAATTCTATACCAACACTTATTT
>IBIPP005-19|Protonemura meyeri|COI-5P|MT407253
AACTCTTTACTTTATTTTCGGAGCTTGATCAGGAATAGTAGGAACATCCTTAAGCTTACTAATTCGAGCTGAATTAGGACAACCCGGATCTCTCATTGGAGATGACCAAATTTATAATGTAATTGTAACAGCCCACGCTTTTGTAATAATTTTTTTTATAGTGATACCAATTATAATTGGAGGATTTGGTAATTGATTAGTGCCCCTGATGCTAGGAGCACCAGATATGGCATTCCCTCGAATAAATAATATAAGTTTCTGATTACTTCCCCCATCCCTAACTCTTCTTTTAGCAAGTAGCCTTGTTGAAAATGGAGCTGGGACTGGTTGAACAGTTTACCCTCCCCTATCTGCCGGAATTGCTCACGCCGGTTCCTCAGTTGACATAGCAATTTTCTCATTGCATTTAGCAGGGGTCTCATCAATTTTAGGGGCTGTAAATTTTATTACAACTGTGATTAATATACGATCAGCAGGAATAACTCTTGATCGTATACCTTTATTTGTTTGAGCTGTGGTAATTACTGCATTATTATTACTCCTTTCTCTCCCAGTATTAGCCGGAGCAATCACTATATTGTTAACGGATCGAAACTTAAATACATCTTTCTTTGACCCTGCCGGAGGGGGAGACCCCATCCTTTACCAGCATTTATTT
>IBIPP006-19|Protonemura meyeri|COI-5P|MT407252
AACTCTTTACTTTATTTTCGGAGCTTGATCAGGAATAGTAGGAACATCCTTAAGCTTACTAATTCGAGCTGAATTAGGACAACCCGGATCTCTCATTGGAGATGACCAAATTTATAATGTAATTGTAACAGCCCACGCTTTTGTAATAATTTTTTTTATAGTGATACCAATTATAATCGGAGGATTTGGTAATTGATTAGTGCCCCTGATGCTAGGAGCACCAGATATGGCATTCCCTCGAATAAATAATATAAGTTTCTGATTACTTCCCCCATCCCTAACTCTTCTTTTAGCAAGTAGCCTTGTTGAAAATGGAGCTGGGACTGGTTGAACAGTTTATCCTCCCCTATCTGCCGGAATTGCTCACGCCGGTTCCTCAGTTGACATAGCAATTTTCTCATTGCATTTAGCAGGGGTCTCATCAATTTTAGGGGCTGTAAATTTTATTACAACTGTGATTAATATACGATCAGCAGGAATAACTCTTGATCGTATACCTTTATTTGTTTGAGCTGTGGTAATTACTGCATTATTATTACTCCTTTCTCTCCCAGTATTAGCCGGAGCAATCACTATATTGTTAACGGATCGAAACTTAAATACTTCTTTCTTTGACCCTGCCGGAGGGGGAGACCCCATCCTTTACCAACATTTATTT
>IBIPP007-19|Leuctra geniculata|COI-5P|MT407255
AACATTATATTTTATTTTTGGAGCTTGAGCAGGTATAGTAGGAACCTCTTTAAGACTTCTCATCCGAGCTGAATTAGGTCAACCAGGGTCCCTAATTGGAGATGATCAGATTTACAACGTCATCGTAACAGCACACGCATTTGTCATAATTTTTTTCATGGTAATACCAATTATAATTGGAGGCTTCGGAAACTGATTAGTCCCTCTGATACTAGGAGCTCCTGATATAGCATTCCCACGAATGAATAACATAAGTTTTTGACTTCTACCCCCTTCACTCACCCTACTATTAGCTAGCAGTATAGTAGAAAATGGAGCAGGGACTGGTTGAACGGTTTACCCCCCACTAGCAGCAGGTATCGCCCATGCCGGGGCTTCTGTTGACCTTGCTATCTTTTCATTACATTTAGCAGGGGTATCCTCAATCTTAGGGGCAGTAAATTTCATTACAACAGTAATTAATATACGATCAAATGGAATGACATTAGACCGCATACCTTTATTTGTATGGGCAGTAGTCATCACAGCTTTATTACTACTCCTCTCACTACCAGTTCTAGCCGGTGCAATTACAATATTACTTACAGATCGTAATTTAAACACTTCATTCTTTGACCCAGCAGGAGGGGGAGACCCAATTCTCTACCAACACTTGTTC
>IBIPP008-19|Leuctra geniculata|COI-5P|MT407267
AACACTATATTTTATTTTTGGAGCTTGAGCAGGTATAGTAGGAACCTCTTTAAGACTTCTCATCCGAGCTGAATTAGGTCAACCAGGGTCCCTAATTGGAGATGACCAGATTTACAACGTCATCGTAACAGCACACGCATTTGTCATAATTTTTTTCATGGTAATACCAATTATAATTGGAGGCTTCGGAAACTGATTAGTCCCTCTGATACTAGGAGCTCCTGATATAGCATTCCCACGAATGAATAACATAAGTTTTTGGCTTCTACCCCCTTCACTCACCCTACTATTAGCTAGCAGTATAGTAGAAAATGGAGCAGGGACTGGTTGAACGGTTTACCCCCCACTAGCAGCAGGTATTGCCCATGCCGGGGCTTCTGTTGACCTTGCTATCTTTTCATTACATTTAGCAGGGGTATCCTCAATCTTAGGGGCAGTAAATTTCATTACAACAGTAATTAATATACGATCAAATGGAATGACATTAGACCGTATACCTTTATTTGTATGGGCAGTAGTCATCACTGCTTTATTACTACTCCTCTCACTACCAGTTCTAGCCGGTGCAATTACAATATTACTTACAGACCGTAATTTAAACACTTCATTCTTTGACCCAGCAGGAGGGGGAGACCCAATTCTCTACCAACACTTGTTC
>IBIPP009-19|Capnopsis schilleri|COI-5P|MT407199
AACATTGTATTTTATCTTTGGAGCCTGGGCAGGGATAGTTGGAACTTCCCTTAGACTACTAATTCGAGCTGAATTAGGTCAACCCGGATCTCTAATTGGTGATGATCAAGTTTATAATGTAATTGTGACAGCTCATGCTTTTGTAATAATTTTCTTTATAGTTATGCCTATTATAATTGGAGGATTTGGTAATTGACTTGTTCCTTTAATGTTAGGGGCCCCTGATATAGCTTTCCCTCGAATAAATAATATAAGTTTTTGACTGTTACCCCCTTCATTAACCCTTTTACTAGCTAGTAGTTTAGTGGAAAATGGAGCAGGAACCGGTTGAACAGTTTACCCTCCCCTATCGGCAGGCATTGCACATGCTGGATCTTCAGTCGATTTAGCAATTTTTTCCCTTCACCTGGCGGGGGTCTCTTCAATTTTAGGGGCTGTAAATTTTATTACAACAGTGATTAATATACGATCTAGAGGAATGACTTTAGACCGTATGCCCCTATTTGTTTGAGCAGTAGTTATTACAGCCCTCTTACTTCTCCTTTCTCTTCCCGTTCTAGCTGGAGCGATTACAATACTTTTAACAGACCGAAATTTAAATACCTCTTTTTTTGACCCTGCTGGTGGTGGAGACCCTATTCTTTACCAACACTTATTT
>IBIPP011-19|Siphonoperla torrentium|COI-5P|MT407247
AACTTTATATTTTATTTTCGGAGCTTGATCGGGAATAGTCGGAACTTCATTAAGTTTATTAATCCGGGCTGAGCTAGGCCAACCCGGGTCATTAATTGGGGATGATCAAATTTATAACGTTATTGTAACTGCCCATGCTTTCGTTATAATTTTCTTCATAGTTATACCCATCATAATTGGAGGCTTTGGAAATTGACTAGTCCCCCTAATACTAGGAGCCCCGGATATGGCTTTCCCCCGAATAAATAATATAAGTTTTTGACTTTTACCCCCATCTTTGACCCTCCTTCTAGCAAGAAGCTTAGTCGAAAATGGAGCTGGAACAGGATGAACAGTTTACCCACCACTTTCAGCAGGTATTGCCCATGCCGGGGCATCAGTTGATATGGCTATTTTTTCTTTACACTTAGCTGGAGTTTCTTCGATTTTAGGGGCCGTCAATTTTATTACTACAGTAATCAACATACGATCAAGTGGTATAACCCTTGATCGTATACCTTTATTTGTCTGGGCTGTGGCCATTACTGCCCTACTTCTCCTCCTTTCTTTACCCGTTCTAGCTGGGGCTATTACGATACTATTAACAGACCGAAATCTTAATACCTCATTTTTCGACCCAGCAGGAGGGGGGGACCCAATTCTCTACCAGCATTTATTT
>IBIPP012-19|Siphonoperla torrentium|COI-5P|MT407207
AACTTTATATTTTATTTTCGGAGCTTGATCGGGAATAGTCGGAACTTCATTAAGTTTATTAATCCGGGCTGAGCTAGGCCAACCCGGGTCATTAATTGGGGATGATCAAATTTATAACGTTATTGTAACTGCCCATGCTTTCGTTATAATTTTCTTCATAGTTATACCCATCATAATTGGAGGCTTTGGAAATTGACTAGTCCCCCTAATACTAGGAGCCCCGGATATGGCTTTCCCCCGAATAAATAATATAAGTTTTTGACTTTTACCCCCATCTTTGACCCTCCTTCTAGCAAGAAGCTTAGTCGAAAATGGAGCTGGAACAGGATGAACAGTTTACCCACCACTTTCAGCAGGTATTGCCCATGCCGGGGCATCAGTTGATATGGCTATTTTTTCTTTACACTTAGCTGGAGTTTCTTCGATTTTAGGGGCCGTCAATTTTATTACTACAGTAATCAACATACGATCAAGTGGTATAACCCTTGATCGTATACCTTTATTTGTCTGGGCTGTGGCCATTACTGCCCTACTTCTCCTCCTTTCTTTACCCGTTCTAGCTGGGGCTATTACGATACTATTAACAGACCGAAATCTTAATACCTCATTTTTCGACCCAGCAGGAGGGGGGGACCCAATTCTCTACCAGCATTTATTT
>IBIPP013-19|Perla marginata|COI-5P|MT407210
AACTCTGTATTTCATCTTCGGAGCCTGATCAGGTATAGTCGGTACATCTCTGAGTTTACTGATTCGAGCAGAACTGGGCCAGCCAGGCTCCTTAATTGGAGATGATCAAATCTATAATGTTATTGTAACAGCGCATGCTTTTGTAATAATTTTCTTTATGGTCATACCCATTATAATTGGGGGATTCGGAAACTGACTGGTTCCATTAATATTAGGAGCACCAGACATGGCCTTCCCTCGAATAAACAACATAAGTTTTTGACTATTGCCCCCTTCCTTGACCCTATTGTTGGCCAGTAGCCTCGTTGAAAACGGAGCGGGCACTGGTTGAACGGTTTACCCCCCGCTTTCGGCGGGAATTGCCCACGCAGGCGCTTCTGTAGATATAGCTATCTTCTCTCTACATTTAGCGGGGGTCTCTTCTATTTTGGGTGCTGTAAACTTTATCACTACTGTAATCAATATACGATCTGCAGGAATAACCTTAGACCGCATACCCCTTTTTGTGTGAGCTGTCGCTATTACGGCCCTACTTCTTCTCCTCTCCCTCCCAGTTTTAGCTGGAGCTATCACTATACTCCTAACGGATCGTAATTTAAATACTTCATTTTTCGACCCAGCTGGTGGAGGTGACCCTATTTTATACCAACATCTCTTT
>IBIPP014-19|Perla marginata|COI-5P|MT407221
AACTCTGTATTTCATCTTCGGAGCCTGATCAGGTATAGTCGGTACATCTCTGAGTTTACTGATTCGAGCAGAACTGGGCCAGCCAGGCTCCTTAATTGGAGATGATCAAATCTATAATGTTATTGTAACAGCGCATGCTTTTGTAATAATTTTCTTTATGGTCATACCCATTATAATTGGGGGATTCGGAAACTGACTGGTTCCATTAATATTAGGAGCACCAGACATGGCCTTCCCTCGAATAAACAACATAAGTTTTTGACTATTGCCCCCTTCCTTGACCCTATTGTTGGCCAGTAGCCTCGTTGAAAACGGAGCGGGCACTGGTTGAACGGTTTACCCCCCGCTTTCGGCGGGAATTGCCCACGCAGGCGCTTCTGTAGATATAGCTATCTTCTCTCTACATTTAGCGGGGGTCTCTTCTATTTTGGGTGCTGTAAACTTTATCACTACTGTAATCAATATACGATCTGCAGGAATAACCTTAGACCGCATACCCCTTTTTGTGTGAGCTGTCGCTATTACGGCCCTACTTCTTCTCCTCTCCCTCCCAGTTTTAGCTGGAGCTATCACTATACTCCTAACGGATCGTAATTTAAATACTTCATTTTTCGACCCAGCTGGTGGAGGTGACCCTATTTTATACCAACATCTCTTT
>IBIPP015-19|Guadalgenus franzi|COI-5P|MT407248
TACTTTATACTTTATTTTCGGGGCATGATCAGGACTTGTAGGCACCTCGCTTAGTTTATTAATTCGAGCTGAACTAGGGCAGCCAGGCTCATTAATTGGTGATGATCAAATTTATAACGTAATTGTCACTGCCCATGCCTTCGTTATAATTTTCTTTATAGTTATGCCTATTATAATTGGTGGATTTGGAAATTGATTAGTCCCTCTAATACTAGGAGCCCCTGATATGGCATTCCCACGAATAAACAACATAAGTTTTTGACTATTACCCCCTTCCTTAACATTATTATTAGCCAGCAGCTTGGTAGAAAATGGAGCTGGGACAGGTTGAACAGTTTACCCCCCACTTTCAGCAGGAATTGCTCATGCTGGAGCTTCAGTTGACATGGCTATTTTTTCATTACATTTAGCCGGAGTATCCTCAATTCTTGGGGCTGTAAATTTTATTACCACAGTTATTAATATACGATCAAGAGGAATAACTCTAGACCGGATACCGCTATTTGTCTGAGCTGTGGCTATTACCGCCCTTCTTCTTCTCCTATCCTTACCTGTTTTAGCAGGGGCTATTACCATACTACTAACTGACCGAAACTTAAATACTTCTTTTTTTGATCCTGCAGGTGGTGGGGATCCAATTCTATACCAACACTTATTT
>IBIPP016-19|Nemoura lacustris|COI-5P|MT407225
AACTCTTTACTTTATTTTTGGAGCTTGATCAGGAATAGTAGGGACTTCTTTAAGTCTATTAATTCGTGCTGAATTAGGTCAACCTGGGTCTCTAATTGGAGATGATCAAATTTACAATGTAATTGTTACAGCTCATGCTTTTGTTATAATTTTTTTTATAGTTATACCTATCATAATTGGTGGATTCGGAAATTGATTAGTGCCTTTAATGTTGGGTGCTCCAGATATGGCATTTCCTCGAATAAATAATATAAGTTTTTGACTCTTACCTCCTTCTTTAACCCTTTTATTAGCAAGTAGCTTAGTGGAAAATGGAGCTGGGACTGGTTGAACCGTATACCCGCCCCTATCTGCTGGAATCGCCCACGCTGGCTCATCTGTAGATATAGCAATTTTCTCGCTACATCTTGCAGGGGTATCTTCAATTTTAGGAGCTGTAAATTTTATTACTACAGTAATTAATATACGTTCGGCAGGAATAAGCTTAGACCGAATACCTCTATTTGTTTGAGCAGTAGCTATTACTGCCCTTTTACTTCTCCTATCACTACCAGTATTAGCAGGGGCTATCACAATACTATTAACAGATCGAAATTTAAACACATCTTTCTTTGACCCGGCAGGAGGAGGTGACCCTATTTTATACCAACATTTATTT
>IBIPP017-19|Tyrrhenoleuctra lusohispanica|COI-5P|MT407256
AACACTATATTTCATTTTTGGTGCATGGGCTGGAATAGTAGGTACATCACTTAGATTATTAATTCGAGCTGAATTAGGACAACCAGGATCTTTAATTGGGGATGACCAAATCTATAATGTAATTGTTACTGCTCATGCTTTTGTTATAATTTTTTTTATAGTTATACCAATTATAATTGGAGGATTCGGAAATTGACTAGTCCCTCTAATACTAGGAGCTCCTGATATGGCCTTTCCCCGAATAAATAATATAAGTTTCTGATTATTGCCTCCATCCCTTACTTTACTATTAGCCAGAAGCATAGTTGAAAATGGAGCAGGGACAGGTTGAACTGTCTACCCTCCTCTAGCTGCAGGAATTGCCCATGCTGGAGCCTCAGTTGATTTAGCTATTTTTTCTCTTCATCTTGCAGGGGTTTCATCAATTTTAGGGGCTGTAAATTTTATCACAACAGTAATTAATATACGATCGAGAGGAATAACACTTGATCGTATGCCCTTATTTGTATGAGCAGTAGTGATTACTGCTTTACTTCTTTTATTATCATTACCTGTATTAGCAGGAGCAATTACTATACTCTTAACTGATCGAAATCTAAATACCTCATTCTTTGACCCTGCTGGGGGAGGAGACCCAATCCTTTACCAACATTTATTT
>IBIPP018-19|Nemoura lacustris|COI-5P|MT407224
AACTCTTTACTTTATTTTTGGAGCTTGATCAGGAATAGTAGGGACTTCTTTAAGTCTATTAATTCGTGCTGAATTAGGTCAACCTGGGTCTCTAATTGGAGATGATCAAATTTACAATGTAATTGTTACAGCTCATGCTTTTGTTATAATTTTTTTTATAGTTATACCTATCATAATTGGTGGATTCGGAAATTGATTAGTGCCTTTAATGTTGGGTGCTCCAGATATGGCATTTCCTCGAATAAATAATATAAGTTTTTGACTCTTACCTCCTTCTTTAACCCTTTTATTAGCAAGTAGCTTAGTGGAAAATGGAGCTGGGACTGGTTGAACCGTATACCCGCCCCTATCTGCTGGAATCGCCCACGCTGGCTCATCTGTAGATATAGCAATTTTCTCGCTACATCTTGCAGGGGTATCTTCAATTTTAGGAGCTGTAAATTTTATTACTACAGTAATTAATATACGTTCGGCAGGAATAAGCTTAGACCGAATACCTCTATTTGTTTGAGCAGTAGCTATTACTGCCCTTTTACTTCTCCTATCACTACCAGTATTAGCAGGGGCTATCACAATACTATTAACAGATCGAAATTTAAACACATCTTTCTTTGACCCGGCAGGAGGAGGTGACCCTATTTTATACCAACATTTATTT
>IBIPP019-19|Nemoura lacustris|COI-5P|MT407214
AACTCTTTACTTTATTTTTGGAGCTTGATCAGGAATAGTAGGGACTTCTTTAAGTCTATTAATTCGTGCTGAATTAGGTCAACCTGGGTCTCTAATTGGAGATGATCAAATTTACAATGTAATTGTTACAGCTCATGCTTTTGTTATAATTTTTTTTATAGTTATACCTATCATAATTGGTGGATTCGGAAATTGATTAGTGCCTTTAATGTTGGGTGCTCCAGATATGGCATTTCCTCGAATAAATAATATAAGTTTTTGACTCTTACCTCCTTCTTTAACCCTTTTATTAGCAAGTAGCTTAGTGGAAAATGGAGCTGGGACTGGTTGAACCGTATACCCGCCCCTATCTGCTGGAATCGCCCACGCTGGCTCATCTGTAGATATAGCAATTTTCTCGCTACATCTTGCAGGGGTATCTTCAATTTTAGGAGCTGTAAATTTTATTACTACAGTAATTAATATACGTTCGGCAGGAATAAGCTTAGACCGAATACCTCTATTTGTTTGAGCAGTAGCTATTACTGCCCTTTTACTTCTCCTATCACTACCAGTATTAGCAGGGGCTATCACAATACTATTAACAGATCGAAATTTAAACACATCTTTCTTTGACCCGGCAGGAGGAGGTGACCCTATTTTATACCAACATTTATTT
>IBIPP020-19|Nemoura lacustris|COI-5P|MT407258
AACTCTTTACTTTATTTTTGGAGCTTGATCAGGAATAGTAGGGACTTCTTTAAGTTTATTAATTCGTGCTGAATTAGGTCAACCTGGGTCTCTAATTGGGGATGATCAAATTTACAATGTAATTGTTACAGCTCATGCTTTTGTTATAATTTTTTTTATAGTTATACCTATCATAATTGGTGGATTCGGAAATTGATTAGTGCCTTTAATGCTAGGTGCTCCAGATATGGCATTTCCTCGAATAAATAACATAAGTTTTTGACTCTTACCTCCTTCTTTAACCCTTTTATTAGCAAGTAGCTTAGTGGAAAATGGAGCTGGGACTGGTTGAACCGTATACCCGCCCCTATCTGCTGGAATCGCCCACGCTGGCTCATCTGTAGATATAGCAATTTTCTCGTTACATCTTGCAGGGGTATCTTCAATTTTAGGAGCTGTAAATTTTATTACTACAGTAATTAATATACGTTCGGCAGGAATAAGCTTAGACCGAATACCTCTATTTGTTTGAGCAGTGGCTATTACTGCCCTTTTACTTCTCCTATCACTACCTGTATTAGCAGGGGCTATCACAATACTGTTAACAGATCGAAATTTAAACACATCTTTCTTTGACCCGGCAGGAGGAGGTGACCCTATTTTATACCAACATTTATTT
>IBIPP021-19|Nemoura lacustris|COI-5P|MT407215
AACTCTTTACTTTATTTTTGGAGCTTGATCAGGAATAGTGGGGACTTCTTTAAGTCTATTAATTCGTGCTGAATTAGGTCAACCTGGGTCTCTAATTGGGGATGATCAAATTTACAATGTAATTGTTACAGCTCATGCTTTTGTTATAATTTTTTTTATAGTTATACCTATCATAATTGGTGGATTCGGAAATTGATTAGTGCCTTTAATGCTAGGTGCTCCAGATATGGCATTTCCTCGAATAAATAACATAAGTTTTTGACTCTTACCTCCTTCTTTAACCCTTTTATTAGCAAGTAGCTTAGTGGAAAATGGAGCTGGGACTGGTTGAACCGTATACCCGCCCCTATCTGCTGGAATCGCCCACGCTGGCTCATCTGTAGATATAGCAATTTTCTCGTTACATCTTGCAGGGGTATCTTCAATTTTAGGAGCTGTAAATTTTATTACTACAGTAATTAATATACGTTCGGCAGGAATAAGCTTAGACCGAATACCTCTATTTGTTTGAGCAGTGGCTATTACTGCCCTTTTACTTCTCCTATCACTACCTGTATTAGCAGGGGCTATCACAATACTGTTAACAGATCGAAATTTAAACACATCTTTCTTTGACCCGGCAGGAGGAGGTGACCCTATTTTATACCAACATTTATTT
>IBIPP022-19|Nemoura lacustris|COI-5P|MT407237
AACTCTTTACTTTATTTTTGGAGCTTGATCAGGAATAGTGGGGACTTCTTTAAGTCTATTAATTCGTGCTGAATTAGGTCAACCTGGGTCTCTAATTGGGGATGATCAAATTTACAATGTAATTGTTACAGCTCATGCTTTTGTTATAATTTTTTTTATAGTTATACCTATCATAATTGGTGGATTCGGAAATTGATTAGTGCCTTTAATGTTAGGTGCTCCAGATATGGCATTTCCTCGAATAAATAATATAAGTTTTTGACTCTTACCTCCTTCTTTAACCCTTTTATTAGCAAGTAGCTTAGTGGAAAATGGAGCTGGGACTGGTTGAACCGTATACCCGCCCCTATCTGCTGGAATCGCCCACGCTGGCTCATCTGTAGATATAGCAATTTTCTCGCTACATCTTGCAGGGGTATCTTCAATTTTAGGAGCTGTAAATTTTATTACTACAGTAATTAATATACGTTCGGCAGGAATAAGCTTAGACCGAATACCTCTATTTGTTTGAGCAGTGGCTATTACTGCCCTTTTACTTCTCCTATCACTACCAGTATTAGCAGGGGCTATCACAATACTATTAACAGACCGAAATTTAAACACATCTTTCTTTGACCCGGCAGGAGGAGGTGATCCTATTTTATATCAACATTTATTT
>IBIPP023-19|Tyrrhenoleuctra lusohispanica|COI-5P|MT407263
AACACTATATTTCATTTTTGGTGCATGGGCTGGAATAGTAGGTACATCACTTAGATTATTAATTCGAGCTGAATTAGGACAACCAGGATCTTTAATTGGAGATGACCAAATCTATAATGTAATTGTTACTGCTCATGCTTTTGTTATAATTTTTTTTATAGTTATACCAATTATAATTGGAGGATTCGGAAATTGACTAGTCCCTCTAATACTAGGAGCTCCTGATATGGCCTTTCCCCGAATAAATAATATAAGTTTCTGATTATTGCCTCCATCCCTTACTTTACTATTAGCCAGAAGTATAGTTGAAAATGGAGCAGGGACAGGTTGAACTGTCTACCCTCCTCTAGCTGCAGGAATTGCCCATGCTGGAGCCTCAGTTGATTTAGCTATTTTTTCTCTTCATCTTGCAGGGGTTTCATCAATTTTAGGGGCTGTAAATTTTATTACAACAGTAATTAATATACGATCGAGAGGAATAACACTTGATCGTATGCCCTTATTTGTATGAGCAGTAGTAATTACTGCTTTACTTCTTTTATTATCATTACCTGTATTAGCAGGAGCAATTACTATACTCTTAACTGATCGAAATCTAAATACCTCATTCTTTGACCCTGCCGGAGGGGGAGACCCAATCCTTTACCAACATTTATTT
>IBIPP025-19|Hemimelaena flaviventris|COI-5P|MT407236
TACTTTATACTTTATTTTCGGGGCGTGATCCGGAATAGTGGGAACTTCATTAAGCTTACTTATTCGAGCTGAATTAGGCCAACCCGGCTCATTAATTGGGGATGACCAAATTTATAACGTAATCGTTACTGCCCACGCTTTTGTAATAATTTTCTTTATAGTTATGCCAATCATAATTGGAGGGTTCGGAAACTGATTAGTCCCTTTAATGCTAGGAGCTCCTGATATGGCCTTCCCCCGAATAAATAACATAAGTTTTTGATTACTACCTCCCTCCTTAACCCTATTATTAGCCAGCAGTTTAGTGGAAAATGGAGCTGGGACTGGTTGAACTGTCTACCCCCCGCTCTCAGCCGGTATTGCCCATGCCGGAGCTTCTGTAGATATAGCTATTTTCTCATTACACTTGGCAGGGGTCTCATCAATTTTAGGGGCAGTAAATTTCATTACTACTGTTATTAATATACGCTCTAGAGGGGTAACATTAGATCGTATGCCCTTATTTGTTTGAGCAGTCGCTATTACCGCTCTTCTTTTATTACTTTCCTTACCAGTTTTAGCAGGAGCTATCACCATGCTTTTAACTGATCGAAACCTAAACACATCATTCTTCGATCCCGCGGGAGGAGGTGACCCTATCTTATACCAACACCTATTT
>IBIPP026-19|Perla madritensis|COI-5P|MT407260
AACTCTCTATTTCATCTTTGGAGCCTGATCAGGTATAGTCGGTACATCCCTGAGTTTACTGATTCGAGCAGAATTAGGCCAGCCAGGCTCCTTAATTGGAGATGATCAAATCTATAATGTTATTGTAACAGCACATGCTTTTGTAATAATTTTCTTTATGGTTATACCTATTATAATTGGGGGATTCGGAAACTGACTGGTTCCATTAATATTAGGAGCACCAGATATGGCCTTCCCTCGAATAAACAACATAAGTTTTTGACTATTACCCCCTTCCTTGACCCTATTGTTGGCCAGTAGCCTCGTTGAAAACGGAGCAGGCACTGGTTGAACGGTCTACCCCCCGCTTTCTGCGGGGATTGCCCACGCAGGCGCTTCTGTAGATATAGCTATCTTCTCTCTTCATTTAGCGGGAGTCTCTTCTATCTTGGGTGCTGTAAACTTTATCACTACTGTAATCAATATACGATCTGCAGGGATAACCTTAGACCGTATACCCCTTTTTGTGTGAGCCGTAGCTATTACGGCCCTACTCCTTCTCCTCTCCCTCCCAGTTTTAGCCGGAGCTATCACTATACTCCTAACGGATCGTAATTTAAATACTTCATTTTTCGATCCAGCTGGTGGAGGTGATCCTATTTTATATCAACATCTCTTT
>IBIPP027-19|Perla madritensis|COI-5P|MT407245
AACTCTATATTTCATCTTTGGAGCCTGATCAGGTATAGTCGGTACATCACTGAGTTTACTGATTCGAGCAGAATTAGGCCAGCCAGGCTCCTTAATTGGAGATGATCAAATCTATAATGTTATTGTAACAGCACATGCTTTTGTAATAATTTTCTTTATGGTTATACCTATTATAATTGGGGGATTCGGAAACTGACTGGTTCCATTAATATTAGGAGCACCAGATATGGCCTTCCCTCGAATAAACAACATAAGTTTTTGACTATTACCCCCTTCCTTGACCCTATTGTTGGCCAGTAGCCTCGTTGAAAACGGAGCGGGCACTGGTTGAACGGTCTACCCCCCGCTTTCTGCGGGGATTGCCCACGCAGGCGCTTCTGTAGATATAGCTATCTTCTCTCTTCATTTAGCGGGGGTCTCTTCTATTTTGGGTGCTGTAAACTTTATCACTACTGTAATCAATATACGATCTGCAGGGATAACCTTAGACCGTATACCCCTTTTTGTGTGAGCCGTAGCTATTACGGCCCTACTCCTTCTCCTCTCCCTCCCAGTTTTAGCCGGAGCTATCACTATACTCCTAACGGATCGTAATTTAAATACTTCATTTTTCGATCCAGCTGGTGGAGGTGATCCTATTTTATATCAACATCTCTTT
>IBIPP028-19|Perla madritensis|COI-5P|MT407205
AACTCTATATTTCATCTTTGGAGCCTGATCCGGTATAGTCGGTACATCACTGAGTTTACTGATTCGAGCAGAATTAGGCCAGCCAGGCTCCTTAATTGGAGATGATCAAATCTATAATGTTATTGTAACAGCACATGCTTTTGTAATAATTTTCTTTATGGTTATACCTATTATAATTGGGGGATTCGGAAACTGACTGGTTCCATTAATATTAGGAGCACCAGATATGGCCTTCCCTCGAATAAACAACATAAGTTTTTGACTATTACCCCCTTCCTTGACCCTATTGTTGGCCAGTAGCCTCGTTGAAAACGGAGCAGGCACTGGTTGAACGGTCTACCCCCCGCTTTCTGCGGGGATTGCCCACGCAGGCGCTTCTGTAGATATAGCTATCTTCTCTCTTCATTTAGCGGGGGTCTCTTCTATTTTGGGTGCTGTAAACTTTATCACTACTGTAATCAATATACGATCTGCAGGGATAACCTTAGATCGTATACCCCTTTTTGTGTGAGCCGTAGCTATTACGGCCCTACTCCTTCTCCTCTCCCTCCCAGTTTTAGCCGGAGCTATCACTATACTCCTAACGGATCGTAATTTAAATACTTCATTTTTCGATCCAGCTGGTGGAGGTGATCCTATTTTATATCAACATCTCTTT
>IBIPP029-19|Isoperla bipartita|COI-5P|MT407203
AACTTTATATTTTATTTTTGGTGCTTGATCTGGAATAGTGGGGACTTCTCTAAGTCTTCTTATTCGGGCTGAATTAGGCCAACCAGGATCTTTGATTGGTGATGACCAAATTTATAATGTGATCGTCACAGCCCATGCTTTTGTAATAATTTTCTTCATAGTTATGCCCATTATAATTGGAGGTTTCGGGAATTGACTCGTTCCTTTAATGCTAGGAGCCCCTGATATGGCATTCCCACGAATGAATAATATAAGTTTTTGATTGTTGCCCCCTTCTTTAACTTTATTATTGGCCAGCAGCCTGGTTGAAAACGGGGCGGGGACGGGATGAACCGTTTACCCCCCGCTCTCAGCGGGAATTGCACATGCCGGAGCTTCAGTCGACATGGCCATTTTTTCCCTTCACTTGGCGGGGGTATCTTCAATTCTCGGGGCCGTTAATTTTATCACTACAGTCATCAATATGCGATCAAGAGGGATAACCCTTGATCGAATGCCCCTATTTGTATGAGCTGTAGCAATTACTGCCCTGCTGTTACTTCTTTCTCTCCCTGTTCTAGCTGGCGCTATTACCATGCTCTTAACTGACCGAAATCTAAATACTTCTTTTTTCGACCCCGCTGGTGGGGGTGACCCTATTTTATACCAACACTTATTT
>IBIPP030-19|Isoperla bipartita|COI-5P|MT407231
AACTTTATATTTTATTTTTGGTGCTTGATCTGGAATAGTGGGGACTTCTCTAAGTCTTCTTATTCGGGCTGAATTAGGCCAACCAGGATCTTTGATTGGTGATGACCAAATTTATAATGTGATCGTCACAGCCCATGCTTTTGTAATAATTTTCTTCATAGTTATGCCCATTATAATTGGAGGTTTCGGGAATTGACTCGTTCCTTTAATGCTAGGAGCCCCTGATATGGCATTCCCACGAATGAATAATATAAGTTTTTGATTGTTGCCCCCTTCTTTAACTTTATTATTGGCCAGCAGCCTGGTTGAAAACGGGGCGGGGACGGGATGAACCGTTTACCCCCCGCTCTCAGCGGGAATTGCACATGCCGGAGCTTCAGTCGACATGGCCATTTTTTCCCTTCACTTGGCGGGGGTATCTTCAATTCTCGGGGCCGTTAATTTTATCACTACAGTCATCAATATGCGATCAAGAGGGATAACCCTTGATCGAATGCCCCTATTTGTATGAGCTGTAGCAATTACTGCCCTGCTGTTACTTCTTTCTCTCCCTGTTCTAGCTGGCGCTATTACCATGCTCTTAACTGACCGAAATCTAAATACTTCTTTTTTCGACCCCGCTGGTGGGGGTGACCCTATTTTATACCAACACTTATTT
>IBIPP031-19|Hemimelaena flaviventris|COI-5P|MT407218
TACTTTATACTTTATTTTCGGGGCGTGATCCGGAATAGTGGGAACTTCATTAAGCTTACTTATTCGAGCTGAATTAGGCCAACCCGGCTCATTAATTGGGGATGACCAAATTTATAATGTAATCGTTACTGCCCACGCTTTTGTAATAATTTTCTTTATAGTTATGCCAATCATAATTGGAGGGTTCGGAAACTGATTAGTCCCTTTAATGCTAGGAGCTCCTGATATGGCCTTCCCCCGAATAAATAACATAAGTTTTTGATTACTACCCCCCTCCTTAACCCTATTATTAGCCAGCAGTTTAGTGGAAAATGGGGCTGGGACTGGTTGAACTGTCTACCCCCCGCTCTCAGCCGGTATTGCCCATGCCGGAGCTTCTGTAGATATAGCTATTTTCTCATTACACTTGGCAGGGGTCTCATCAATTTTAGGGGCAGTAAATTTCATTACTACTGTTATTAATATACGCTCTAGAGGGATAACATTAGATCGTATGCCCTTATTTGTTTGAGCAGTCGCTATTACCGCTCTTCTTTTATTACTTTCCTTACCAGTTTTAGCAGGAGCTATCACCATGCTTTTAACTGATCGAAACCTAAACACATCATTCTTCGATCCCGCAGGAGGGGGTGACCCTATCTTATACCAACACCTATTT
>IBIPP032-20|Guadalgenus franzi|COI-5P|MT407269
TACTTTATACTTTATTTTCGGGGCATGATCAGGACTTGTAGGCACCTCGCTTAGTTTATTAATTCGAGCTGAACTAGGGCAGCCAGGCTCATTAATTGGTGATGATCAAATTTATAACGTAATTGTCACTGCCCATGCCTTCGTTATAATTTTCTTTATAGTTATGCCTATTATAATTGGTGGATTTGGAAATTGATTAGTCCCTCTAATACTAGGAGCCCCTGATATGGCATTCCCACGAATAAACAACATAAGTTTTTGACTATTACCCCCTTCCTTAACATTATTATTAGCCAGCAGCTTGGTAGAAAATGGAGCTGGGACAGGTTGAACAGTTTACCCCCCACTTTCAGCAGGAATTGCTCATGCTGGAGCTTCAGTTGACATGGCTATTTTTTCATTACATTTAGCCGGAGTATCCTCAATTCTTGGGGCTGTAAATTTTATTACCACAGTTATTAATATACGATCAAGAGGAATAACTCTAGACCGGATACCGCTATTTGTCTGAGCTGTGGCTATTACCGCCCTTCTTCTTCTCCTATCCTTACCTGTTTTAGCAGGGGCTATTACCATACTACTAACTGACCGAAACTTAAATACTTCTTTTTTTGATCCTGCAGGTGGTGGGGATCCAATTCTATACCAACACTTATTT
>IBIPP033-20|Nemoura cinerea|COI-5P|MT407251
AACCCTTTATTTTATTTTCGGAGCTTGATCTGGTATAGTAGGAACTTCTCTAAGTTTACTAATTCGAGCTGAATTAGGTCAACCAGGATCCCTAATTGGGGATGACCAAATTTATAATGTAATTGTTACAGCTCATGCTTTTGTAATAATTTTTTTTATAGTAATACCTATCATAATTGGAGGATTTGGGAATTGATTAGTGCCTTTAATATTAGGAGCACCTGATATAGCTTTCCCTCGAATAAACAATATAAGTTTTTGGCTTCTACCACCTTCGTTAACTCTCCTTTTAGCCAGTAGCCTTGTAGAAAATGGAGCTGGTACTGGATGAACTGTTTACCCTCCCCTCTCTGCTGGTATCGCTCATGCTGGATCATCAGTAGACATAGCAATTTTTTCATTACACCTGGCTGGGGTATCCTCAATCTTAGGGGCAGTAAACTTCATCACAACAGTTATTAATATACGGTCTTCAGGTATAACCTTAGATCGTATGCCCTTATTTGTTTGAGCAGTTGCCATTACAGCCCTATTACTTCTTTTATCATTACCAGTTTTAGCCGGAGCAATCACAATATTATTAACAGATCGAAATTTAAATACTTCATTCTTTGACCCTGCAGGAGGAGGAGACCCAATCCTATACCAACACTTATTT
>IBIPP035-20|Isoperla grammatica|COI-5P|MT407234
AACCTTATATTTTATTTTTGGTGCTTGATCTGGGATGGTTGGGACTTCATTGAGCCTTTTAATTCGAGCTGAATTAGGTCAACCAGGGTCCCTAATTGGTGACGATCAAATCTATAATGTGATTGTCACAGCCCATGCTTTTGTAATAATTTTTTTTATAGTTATACCTATTATAATTGGAGGTTTCGGGAACTGACTCGTTCCTTTAATACTAGGAGCTCCTGATATGGCATTCCCTCGAATAAATAATATAAGTTTTTGACTGTTGCCCCCTTCTTTAACTTTATTATTAGCAAGTAGCTTAGTTGAAAATGGGGCTGGGACTGGTTGAACAGTTTACCCCCCACTCTCAGCTGGAATTGCACATGCCGGTGCTTCAGTTGATATAGCAATTTTTTCTCTCCATTTAGCTGGAGTTTCCTCAATTCTTGGGGCCGTTAATTTTATTACTACTGTCATTAATATACGATCAAGAGGAATAACTTTAGACCGAATACCCTTGTTCGTTTGAGCTGTAGCAATCACTGCTCTCTTATTACTTCTTTCCCTCCCTGTTCTAGCCGGTGCTATTACGATACTTTTAACTGACCGAAATCTTAATACTTCTTTTTTCGACCCGGCCGGTGGTGGGGATCCTATTTTGTACCAACACTTATTT
>IBIPP036-20|Isoperla grammatica|COI-5P|MT407217
AACCTTATATTTTATTTTTGGTGCTTGATCTGGGATGGTTGGGACTTCATTGAGCCTTTTAATTCGAGCTGAATTAGGTCAACCAGGGTCCCTAATTGGTGACGATCAAATCTATAATGTGATTGTCACAGCCCATGCTTTTGTAATAATTTTTTTTATAGTTATACCTATTATAATTGGAGGTTTCGGGAACTGACTCGTTCCTTTAATACTAGGAGCTCCTGATATGGCATTCCCTCGAATAAATAATATAAGTTTTTGACTGTTGCCCCCTTCTTTAACTTTATTATTAGCAAGTAGCTTAGTTGAAAATGGGGCTGGGACTGGTTGAACAGTTTACCCCCCACTCTCAGCTGGAATTGCACATGCCGGTGCTTCAGTTGATATAGCAATTTTTTCTCTCCATTTAGCTGGAGTTTCCTCAATTCTTGGGGCCGTTAATTTTATTACTACTGTCATTAATATACGATCAAGAGGAATAACTTTAGACCGAATACCCTTGTTCGTTTGAGCTGTAGCAATCACTGCTCTCTTATTACTTCTTTCCCTCCCTGTTCTAGCCGGTGCTATTACGATACTTTTAACTGACCGAAATCTTAATACTTCTTTTTTCGACCCGGCCGGTGGTGGGGATCCTATTTTGTACCAACACTTATTT
>IBIPP037-20|Nemoura lacustris|COI-5P|MT407250
AACTCTTTACTTTATTTTTGGAGCTTGATCAGGAATAGTAGGGACTTCTTTAAGTCTATTAATTCGTGCTGAATTAGGTCAACCTGGGTCTCTAATTGGAGATGATCAAATTTACAATGTAATTGTTACAGCTCATGCTTTTGTTATAATTTTTTTTATAGTTATACCTATCATAATTGGTGGATTCGGAAATTGATTAGTGCCTTTAATGTTGGGTGCTCCAGATATGGCATTTCCTCGAATAAATAATATAAGTTTTTGACTCTTACCTCCTTCTTTAACCCTTTTATTAGCAAGTAGCTTAGTGGAAAATGGAGCTGGGACTGGTTGAACCGTATACCCGCCCCTATCTGCTGGAATCGCCCACGCTGGCTCATCTGTAGATATAGCAATTTTCTCGCTACATCTTGCAGGGGTATCTTCAATTTTAGGAGCTGTAAATTTTATTACTACAGTAATTAATATACGTTCGGCAGGAATAAGCTTAGACCGAATACCTCTATTTGTTTGAGCAGTAGCTATTACTGCCCTTTTACTTCTCCTATCACTACCAGTATTAGCAGGGGCTATCACAATACTATTAACAGATCGAAATTTAAACACATCTTTCTTTGACCCGGCAGGAGGAGGTGACCCTATTTTATACCAACATTTATTT
>IBIPP038-20|Perla madritensis|COI-5P|MT407232
AACTCTATATTTCATCTTTGGAGCCTGATCCGGTATAGTCGGTACATCACTGAGTTTACTGATTCGAGCAGAATTAGGCCAGCCAGGCTCCTTAATTGGAGATGATCAAATCTATAATGTTATTGTAACAGCACATGCTTTTGTAATAATTTTCTTTATGGTTATACCTATTATAATTGGGGGATTCGGAAACTGACTGGTTCCATTAATATTAGGAGCACCAGATATGGCCTTCCCTCGAATAAACAACATAAGTTTTTGACTATTACCCCCTTCCTTGACCCTATTGTTGGCCAGTAGCCTCGTTGAAAACGGAGCAGGCACTGGTTGAACGGTCTACCCCCCGCTTTCTGCGGGGATTGCCCACGCAGGCGCTTCTGTAGATATAGCTATCTTCTCTCTTCATTTAGCGGGGGTCTCTTCTATTTTGGGTGCTGTAAACTTTATCACTACTGTAATCAATATACGATCTGCAGGGATAACCTTAGATCGTATACCCCTTTTTGTGTGAGCCGTAGCTATTACGGCCCTACTCCTTCTCCTCTCCCTCCCAGTTTTAGCCGGAGCTATCACTATACTCCTAACGGATCGTAATTTAAATACTTCATTTTTCGATCCAGCTGGTGGAGGTGATCCTATTTTATATCAACATCTCTTT
>IBIPP039-20|Perla madritensis|COI-5P|MT407233
AACTCTATATTTCATCTTTGGAGCCTGATCCGGTATAGTCGGTACATCACTGAGTTTACTGATTCGAGCAGAATTAGGCCAGCCAGGCTCCTTAATTGGAGATGATCAAATCTATAATGTTATTGTAACAGCACATGCTTTTGTAATAATTTTCTTTATGGTTATACCTATTATAATTGGGGGATTCGGAAACTGACTGGTTCCATTAATATTAGGAGCACCAGATATGGCCTTCCCTCGAATAAACAACATAAGTTTTTGACTATTACCCCCTTCCTTGACCCTATTGTTGGCCAGTAGCCTCGTTGAAAACGGAGCAGGCACTGGTTGAACGGTCTACCCCCCGCTTTCTGCGGGGATTGCCCACGCAGGCGCTTCTGTAGATATAGCTATCTTCTCTCTTCATTTAGCGGGGGTCTCTTCTATTTTGGGTGCTGTAAACTTTATCACTACTGTAATCAATATACGATCTGCAGGGATAACCTTAGATCGTATACCCCTTTTTGTGTGAGCCGTAGCTATTACGGCCCTACTCCTTCTCCTCTCCCTCCCAGTTTTAGCCGGAGCTATCACTATACTCCTAACGGATCGTAATTTAAATACTTCATTTTTCGATCCAGCTGGTGGAGGTGATCCTATTTTATATCAACATCTCTTT
>IBIPP040-20|Hemimelaena flaviventris|COI-5P|MT407243
TACTTTATACTTTATTTTCGGGGCGTGATCCGGAATAGTGGGAACTTCATTAAGCTTACTTATTCGAGCTGAATTAGGCCAACCCGGCTCATTAATTGGGGATGACCAAATTTATAACGTAATCGTTACTGCCCACGCTTTTGTAATAATTTTCTTTATAGTTATGCCAATCATAATTGGTGGGTTCGGAAACTGATTAGTCCCTTTAATGCTAGGAGCTCCTGATATGGCCTTCCCCCGAATAAATAACATAAGTTTTTGATTACTACCTCCCTCCTTAACCCTATTATTAGCCAGCAGTTTAGTGGAAAATGGGGCTGGGACTGGTTGAACTGTCTACCCCCCGCTCTCAGCCGGTATTGCCCATGCCGGAGCTTCTGTAGATATAGCTATTTTCTCATTACACTTGGCAGGAGTCTCATCAATTTTAGGGGCAGTAAATTTCATTACTACTGTTATTAATATACGCTCTAGAGGGATAACATTAGATCGTATGCCCTTATTTGTTTGAGCAGTCGCTATTACCGCTCTTCTTTTATTACTTTCCTTACCAGTTTTAGCAGGGGCTATCACCATGCTTTTAACTGATCGAAACCTAAACACATCATTCTTCGATCCCGCAGGAGGAGGTGACCCTATCTTATACCAACACCTATTT
>IBIPP042-20|Capnioneura libera|COI-5P|MT407216
AACATTATATTTTATTTTTGGAGCTTGGGCTGGAATAGTCGGAACATCATTAAGCCTATTAATTCGTGCTGAACTTGGTCAACCAGGTTCATTAATTGGTGATGATCAAATTTATAATGTTATTGTGACGGCTCATGCTTTTGTAATAATTTTTTTTATGGTTATACCAATCATAATTGGAGGATTCGGGAACTGGTTAGTCCCTCTAATGTTAGGGGCTCCTGATATGGCTTTCCCACGAATAAATAATATAAGATTTTGATTATTACCTCCTTCTTTAACCCTCCTTTTAGCAAGTAGTCTTGTTGAAAATGGTGCAGGTACCGGTTGAACTGTTTATCCACCTTTATCAGCCGGGATTGCTCATGCTGGATCTTCAGTTGATCTTGCTATTTTCTCTTTACACCTAGCTGGTGTATCTTCTATTTTAGGGGCAGTAAATTTCATTACAACTGTTATTAACATACGATCTAGCGGAATAACTTTAGACCGAATACCTTTATTTGTATGGGCTGTAGTTATTACTGCATTATTACTTCTTCTTTCTTTACCTGTGCTAGCAGGAGCTATCACAATATTATTAACTGACCGAAATTTAAATACATCATTTTTTGACCCAGCTGGAGGGGGAGATCCAATTCTTTACCAACACTTATTT
>IBIPP043-20|Eoperla ochracea|COI-5P|MT407249
AACTCTATACTTTATTTTTGGGGCTTGATCTGGGATAGTAGGCACTTCCCTTAGTCTTTTAATCCGAGCAGAACTTGGGCAACCTGGTTCACTAATCGGGGACGATCAAATTTACAATGTTATTGTTACAGCTCATGCTTTCGTAATAATTTTTTTCATAGTTATGCCCATCATAATTGGTGGCTTCGGGAATTGATTGGTGCCCCTAATATTAGGGGCACCAGATATAGCTTTCCCACGAATAAATAATATAAGTTTTTGGCTTTTACCCCCGTCACTTACCCTCCTCTTGGCCAGTAGCCTAGTAGAAAATGGGGCAGGCACCGGCTGAACAGTCTACCCGCCTCTCTCCGCTGGAATCGCTCATGCGGGGGCTTCCGTCGATATGGCTATCTTCTCTTTACATTTAGCCGGAGTCTCCTCAATTTTAGGTGCGGTAAATTTCATCACCACAGTAATTAACATACGCTCTGCGGGAATAACTTTGGACCGTATGCCTTTATTTGTTTGAGCCGTAGCAATCACGGCTCTTCTCTTACTTTTATCTTTACCAGTCCTAGCCGGGGCAATTACTATGCTATTAACAGATCGTAATCTAAACACCTCCTTCTTTGACCCAGCTGGGGGTGGAGACCCTATTTTATACCAGCACTTATTC
>IBIPP044-20|Leuctra iliberis|COI-5P|MT407261
AACATTATACTTCATCTTTGGAGCCTGGGCAGGAATAGTAGGAACATCCTTAAGACTCTTAATTCGAGCTGAATTAGGACAGCCTGGGTCCCTGATCGGTGATGATCAAATCTATAACGTCATCGTTACTGCACATGCATTTGTAATGATTTTTTTTATGGTTATGCCTATTATAATTGGAGGCTTCGGAAATTGACTAGTCCCTCTTATACTAGGAGCCCCTGATATGGCCTTCCCACGAATAAATAATATAAGTTTTTGACTTTTACCCCCTTCTTTAACGCTATTATTAGCTAGTAGTATAGTGGAAAACGGGGCAGGAACTGGTTGAACGGTTTACCCACCCCTGGCAGCAGGGATTGCTCATGCCGGAGCGTCAGTTGACCTGGCCATTTTTTCATTACACTTGGCGGGGGTATCTTCCATTTTAGGGGCAGTAAATTTTATTACAACAGTCATTAATATACGATCAAATGGGATAACTCTAGATCGGATACCTTTATTCGTTTGGGCTGTAGTTATTACAGCTTTACTACTATTATTATCCCTTCCTGTTCTTGCAGGTGCTATTACAATATTACTAACCGATCGTAATTTAAATACCTCTTTTTTTGATCCTGCAGGGGGAGGAGATCCTATTCTCTATCAACACTTATTC
>IBIPP045-20|Capnioneura mitis|COI-5P|MT407200
AACATTATACTTTATTTTCGGGGCCTGAGCTGGTATAGTAGGGACATCCTTAAGTCTATTAATCCGTGCCGAACTTGGGCAACCAGGCTCATTAATCGGTGACGACCAAATCTATAACGTAATTGTTACAGCTCATGCTTTCGTGATAATTTTTTTTATAGTTATACCTATCATAATTGGTGGATTCGGAAACTGGTTAGTACCTTTGATACTAGGGGCTCCAGATATGGCTTTCCCCCGAATAAATAATATAAGATTTTGGTTACTACCCCCCTCTCTTACCCTTCTTTTAGCAAGTAGTCTTGTTGAAAATGGGGCAGGAACTGGGTGAACTGTGTACCCTCCCCTATCTGCAGGTATTGCCCATGCAGGGTCTTCTGTAGATTTAGCTATTTTTTCCCTTCACTTAGCCGGGGTGTCCTCAATTTTAGGGGCAGTAAATTTTATTACTACTGTAATTAATATACGGTCTAGAGGAATGACTTTAGATCGAATACCTTTATTTGTCTGGGCAGTAGTAATTACAGCGCTATTACTACTTCTTTCTTTACCTGTATTAGCCGGAGCTATTACAATACTATTAACAGACCGTAATTTAAATACATCTTTCTTTGACCCAGCAGGTGGGGGAGATCCAATTCTTTACCAACATTTATTT
>IBIPP046-20|Capnioneura mitis|COI-5P|MT407211
AACATTATACTTTATTTTCGGGGCCTGAGCTGGTATAGTAGGGACATCCTTAAGTCTATTAATCCGTGCCGAACTTGGGCAACCAGGCTCATTAATCGGTGACGACCAAATCTATAACGTAATTGTTACAGCTCATGCTTTCGTGATAATTTTTTTTATAGTTATACCTATCATAATTGGTGGATTCGGAAACTGGTTAGTACCTTTGATACTAGGGGCTCCAGATATGGCTTTCCCCCGAATAAATAATATAAGATTTTGGTTACTACCCCCCTCTCTTACCCTTCTTTTAGCAAGTAGTCTTGTTGAAAATGGGGCAGGAACTGGGTGAACTGTGTACCCTCCCCTATCTGCAGGTATTGCCCATGCAGGGTCTTCTGTAGATTTAGCTATTTTTTCCCTTCACTTAGCTGGGGTGTCCTCAATTTTAGGGGCAGTAAATTTTATTACTACTGTAATTAATATGCGGTCTAGAGGAATGACTTTAGATCGAATACCTTTATTTGTCTGAGCAGTAGTAATTACAGCGCTATTACTACTTCTTTCTTTACCTGTATTAGCCGGAGCTATTACAATACTATTAACAGACCGTAATTTAAATACATCTTTCTTTGACCCAGCAGGTGGGGGAGATCCAATTCTTTACCAACATTTATTT
>IBIPP047-20|Capnioneura mitis|COI-5P|MT407226
AACATTATACTTTATTTTCGGGGCCTGAGCTGGTATAGTAGGGACATCCTTAAGTCTATTAATCCGTGCCGAACTTGGGCAACCAGGCTCATTAATCGGTGACGACCAAATCTATAACGTAATTGTTACAGCTCATGCTTTCGTGATAATTTTTTTTATAGTTATACCTATCATAATTGGTGGATTCGGAAACTGGTTAGTACCTTTGATACTAGGGGCTCCAGATATGGCTTTCCCCCGAATAAATAATATAAGATTTTGGTTACTACCCCCCTCTCTTACCCTTCTTTTAGCAAGTAGTCTTGTTGAAAATGGGGCAGGAACTGGGTGAACTGTGTACCCTCCCCTATCTGCAGGTATTGCCCATGCAGGGTCTTCTGTAGATTTAGCTATTTTTTCCCTTCACTTAGCTGGGGTGTCCTCAATTTTAGGGGCAGTAAATTTTATTACTACTGTAATTAATATGCGGTCTAGAGGAATGACTTTAGATCGAATACCTTTATTTGTCTGAGCAGTAGTAATTACAGCGCTATTACTACTTCTTTCTTTACCTGTATTAGCAGGAGCTATTACAATACTATTAACAGACCGTAATTTAAATACATCTTTCTTTGACCCAGCAGGTGGGGGAGATCCAATTCTTTACCAACATTTATTT
>IBIPP048-20|Tyrrhenoleuctra lusohispanica|COI-5P|MT407257
AACACTATATTTCATTTTTGGTGCATGGGCTGGAATAGTAGGTACATCACTTAGATTATTAATTCGAGCTGAATTAGGACAACCAGGATCTTTAATTGGAGATGACCAAATCTATAATGTAATTGTTACTGCTCATGCTTTTGTTATAATTTTTTTTATAGTTATACCAATTATAATTGGAGGATTCGGAAATTGACTAGTCCCTCTAATGCTAGGAGCTCCTGATATGGCCTTTCCCCGAATAAATAATATAAGTTTCTGATTATTGCCTCCATCCCTTACTTTACTATTAGCCAGAAGTATAGTTGAAAATGGAGCAGGAACAGGTTGAACTGTCTACCCTCCTCTGGCTGCAGGAATTGCCCATGCTGGAGCCTCAGTTGATTTAGCTATTTTTTCTCTTCATCTTGCAGGGGTTTCATCAATTTTAGGGGCTGTAAATTTTATTACAACAGTAATTAATATACGATCGAGAGGAATAACACTTGATCGTATGCCCTTATTTGTATGAGCAGTAGTAATTACTGCTTTACTTCTTTTATTATCATTACCTGTATTAGCAGGAGCAATTACTATACTCTTAACTGACCGAAATCTAAATACCTCATTCTTTGACCCTGCTGGAGGAGGAGACCCAATCCTTTACCAACATTTATTT
>IBIPP050-20|Isoperla pallida|COI-5P|MT407259
AACTTTATATTTTATTTTTGGTGCTTGATCTGGAATAGTGGGGACATCTCTCAGCCTTCTTATTCGAGCAGAATTAGGACAACCAGGATCTTTAATTGGTGACGATCAAATTTATAATGTGATTGTTACAGCCCACGCTTTTGTAATAATTTTCTTTATAGTTATACCTATCATAATTGGAGGATTTGGTAATTGACTTGTCCCTCTAATACTCGGAGCACCTGATATAGCTTTTCCTCGAATGAATAATATAAGTTTTTGATTGTTGCCCCCTTCTTTAACTTTATTATTAGCAAGTAGCTTAGTTGAAAATGGTGCTGGAACTGGTTGAACAGTTTACCCCCCGCTTTCTGCAGGTATTGCCCACGCTGGGGCTTCTGTTGATATGGCCATTTTCTCGCTTCATTTAGCAGGTGTTTCTTCAATTTTAGGAGCTGTCAATTTTATTACTACAGTTATTAATATACGATCTAGTGGAATAACTTTAGATCGTATACCATTATTTGTCTGAGCTGTGGCAATTACAGCCCTCCTATTACTTCTTTCCCTCCCAGTATTAGCCGGAGCTATCACCATATTACTAACTGATCGAAATCTAAATACCTCCTTTTTCGATCCAGCAGGTGGGGGAGATCCAATTTTATACCAACACCTATTC
>IBIPP051-20|Rhabdiopteryx thienemanni|COI-5P|MT407239
AACACTTTATTTTATTTTTGGAGCATGAGCAGGAATAGTAGGAACATCACTTAGTCTTTTAATTCGAGCTGAGCTAGGGCAACCTGGTTCACTTATTGGAGATGACCAAGTGTATAATGTTATTGTTACAGCACATGCTTTTGTTATGATTTTCTTTATAGTTATACCTATTATAATTGGAGGATTTGGAAACTGGCTTGTCCCATTAATGCTTGGGGCCCCAGATATGGCTTTCCCTCGAATAAATAATATAAGTTTTTGATTGTTACCTCCCTCATTGACTCTACTTTTAGCTAGAAGCCTAGTGGAAAATGGAGCAGGTACAGGATGAACAGTTTACCCCCCTCTCTCAGCGGGAATTGCCCACGCTGGGTCATCTGTTGATTTAGCAATTTTCTCCCTCCATCTTGCTGGAATTTCTTCTATTCTTGGGGCTGTAAACTTTATTACTACAGTTATTAATATACGATCAAGCGGTATAACCCTTGACCGGATACCTTTATTTGTATGAGCTGTTGTAATTACAGCTTTACTTCTTCTTCTTTCTCTACCAGTCTTGGCAGGAGCTATTACTATACTTTTAACAGATCGAAATTTAAATACATCTTTCTTTGACCCAGCCGGAGGGGGAGACCCAATCCTTTACCAACATTTATTC
>IBIPP052-20|Leuctra iliberis|COI-5P|MT407209
AACATTATACTTCATCTTTGGAGCCTGGGCAGGAATAGTAGGAACATCCTTAAGACTCTTAATTCGAGCTGAATTAGGACAGCCTGGGTCCCTGATCGGTGATGATCAAATCTATAACGTCATCGTTACTGCACATGCATTTGTAATGATTTTTTTTATGGTTATGCCTATTATAATTGGAGGCTTCGGAAATTGACTAGTCCCTCTTATACTAGGAGCCCCTGATATGGCCTTCCCACGAATAAATAATATAAGTTTTTGACTTTTACCCCCTTCTTTAACGCTATTATTAGCTAGTAGTATAGTGGAAAACGGGGCAGGAACTGGTTGAACGGTTTACCCACCCCTGGCAGCAGGGATTGCTCATGCCGGAGCGTCAGTTGACCTGGCCATTTTTTCATTACACTTGGCGGGGGTATCTTCCATTTTAGGGGCAGTAAATTTTATTACAACAGTCATTAATATACGATCAAATGGGATAACTCTAGATCGGATACCTTTATTCGTTTGGGCTGTAGTTATTACAGCTTTACTACTATTATTATCCCTTCCTGTTCTTGCAGGTGCTATTACAATATTACTAACCGATCGTAATTTAAATACCTCTTTTTTTGATCCTGCAGGGGGAGGAGATCCTATTCTCTATCAACACTTATTC
>IBIPP053-20|Isoperla grammatica|COI-5P|MT407254
AACCTTATATTTTATTTTTGGTGCTTGATCTGGGATGGTTGGGACTTCATTGAGCCTTTTAATTCGAGCTGAATTAGGTCAACCAGGGTCCCTAATTGGTGACGATCAAATCTATAATGTGATTGTCACAGCCCATGCTTTTGTAATAATTTTTTTTATAGTTATACCTATTATAATTGGAGGTTTCGGGAACTGACTCGTTCCTTTAATACTAGGAGCTCCTGATATGGCATTCCCTCGAATAAATAATATAAGTTTTTGACTGTTGCCCCCTTCTTTAACTTTATTATTAGCAAGTAGCTTAGTTGAAAATGGGGCTGGGACTGGTTGAACAGTTTACCCCCCACTCTCAGCTGGAATTGCACATGCCGGTGCTTCAGTTGATATAGCAATTTTTTCTCTCCATTTAGCTGGAGTTTCCTCAATTCTTGGGGCCGTTAATTTTATTACTACTGTCATTAATATACGATCAAGAGGAATAACTTTAGACCGAATACCCTTGTTCGTTTGAGCTGTAGCAATCACTGCTCTCTTATTACTTCTTTCCCTCCCTGTTCTAGCCGGTGCTATTACGATACTTTTAACTGACCGAAATCTTAATACTTCTTTTTTCGACCCGGCCGGTGGTGGGGATCCTATTTTGTACCAACACTTATTT
>IBIPP055-20|Guadalgenus franzi|COI-5P|MT407230
TACTTTATACTTTATTTTCGGGGCATGATCAGGACTTGTAGGCACCTCACTTAGTTTATTAATTCGAGCTGAACTAGGGCAGCCAGGCTCATTAATTGGTGATGATCAAATTTATAACGTAATTGTCACTGCCCATGCCTTCGTTATAATTTTCTTTATAGTTATGCCTATTATAATTGGTGGATTCGGAAATTGATTAGTCCCTCTAATACTAGGAGCCCCTGATATGGCATTCCCACGAATAAACAACATAAGTTTTTGACTATTACCACCTTCCTTAACATTATTATTAGCCAGCAGCTTGGTAGAAAACGGGGCTGGGACAGGTTGAACAGTTTACCCCCCACTTTCAGCAGGAATTGCTCATGCTGGAGCTTCAGTTGACATGGCTATTTTTTCATTACATTTAGCCGGAGTATCCTCAATTCTTGGGGCTGTAAATTTTATTACCACAGTTATTAATATACGGTCGAGAGGAATAACCCTAGACCGGATACCACTATTTGTCTGAGCTGTGGCTATTACCGCCCTTCTTCTTCTCCTATCCTTACCTGTTTTAGCAGGGGCTATTACCATACTACTAACTGACCGAAACTTAAATACTTCTTTTTTTGATCCTGCAGGTGGTGGGGATCCAATTCTATATCAACACTTATTT
>IBIPP058-20|Isoperla grammatica|COI-5P|MT407204
AACCTTATATTTTATTTTTGGTGCTTGATCTGGGATGGTTGGGACTTCATTGAGCCTTTTAATTCGAGCTGAATTAGGTCAACCAGGGTCCCTAATTGGTGACGATCAAATCTATAATGTGATTGTCACAGCCCATGCTTTTGTAATAATTTTTTTTATAGTTATACCTATTATAATTGGAGGTTTCGGGAACTGACTCGTTCCTTTAATACTAGGAGCTCCTGATATGGCATTCCCTCGAATAAATAATATAAGTTTTTGACTGTTGCCCCCTTCTTTAACTTTATTATTAGCAAGTAGCTTAGTTGAAAATGGGGCTGGGACTGGTTGAACAGTTTACCCCCCACTCTCAGCTGGAATTGCACATGCCGGTGCTTCAGTTGATATAGCAATTTTTTCTCTCCATTTAGCTGGAGTTTCCTCAATTCTTGGGGCCGTTAATTTTATTACTACTGTCATTAATATACGATCAAGAGGAATAACTTTAGACCGAATACCCTTGTTCGTTTGAGCTGTAGCAATCACTGCTCTCTTATTACTTCTTTCCCTCCCTGTTCTAGCCGGTGCTATTACGATACTTTTAACTGACCGAAATCTTAATACTTCTTTTTTCGACCCGGCCGGTGGTGGGGATCCTATTTTGTACCAACACTTATTT
>IBIPP059-20|Isoperla grammatica|COI-5P|MT407219
AACCTTATATTTTATTTTTGGTGCTTGATCTGGGATGGTTGGGACTTCATTGAGCCTTTTAATTCGAGCTGAATTAGGTCAACCAGGGTCCCTAATTGGTGATGATCAAATCTATAATGTGATTGTCACAGCCCATGCTTTTGTAATAATTTTTTTTATAGTTATACCTATTATAATTGGAGGTTTCGGGAACTGACTCGTTCCTTTAATACTAGGAGCTCCTGATATGGCATTCCCTCGAATAAATAATATAAGTTTTTGACTGTTGCCCCCTTCTTTAACTTTATTATTAGCAAGTAGCTTAGTTGAAAATGGGGCTGGGACTGGTTGAACAGTTTACCCCCCACTCTCAGCTGGAATTGCACATGCCGGTGCTTCAGTTGATATAGCAATTTTTTCTCTCCATTTAGCTGGAGTTTCCTCAATTCTTGGGGCCGTTAATTTTATTACTACTGTCATTAATATACGATCAAGAGGAATAACTTTAGACCGAATACCCTTGTTCGTTTGAGCTGTAGCAATCACTGCTCTCTTATTACTTCTTTCCCTCCCTGTTCTAGCCGGTGCTATTACGATACTTTTAACTGACCGAAATCTTAATACTTCTTTTTTCGACCCGGCCGGTGGTGGGGATCCTATTTTGTACCAACACTTATTT
>IBIPP067-20|Protonemura alcazaba|COI-5P|MT407227
AACTCTTTACTTTATTTTCGGAGCATGGTCAGGAATAGTGGGAACTTCCCTAAGTTTACTGATTCGAGCTGAATTAGGCCAGCCTGGCTCTCTCATTGGAGATGATCAAATTTATAATGTGATTGTAACGGCTCACGCTTTTGTAATAATTTTTTTCATAGTTATACCAATTATAATTGGGGGATTTGGTAACTGACTCGTTCCACTTATACTAGGAGCCCCAGACATGGCCTTCCCTCGAATAAATAATATAAGTTTCTGGTTACTCCCCCCGTCTTTAACTCTTCTTTTAGCAAGTAGCCTTGTAGAAAATGGAGCTGGGACTGGTTGAACAGTTTATCCACCACTATCGGCAGGAATTGCTCATGCCGGTTCTTCCGTAGATATAGCAATTTTTTCATTACATCTAGCAGGAGTTTCATCAATTCTAGGAGCTGTTAATTTTATCACAACCGTAATCAATATACGATCCGCAGGAATAACTTTAGACCGTATGCCTCTCTTTGTCTGAGCTGTTGTAATTACAGCATTATTGTTACTCTTATCCCTACCAGTATTGGCCGGAGCAATCACTATACTATTAACTGATCGAAACTTAAATACGTCTTTCTTCGACCCTGCTGGTGGTGGAGACCCAATTCTATACCAACATTTATTC
>IBIPP074-20|Tyrrhenoleuctra lusohispanica|COI-5P|MT407222
AACACTATATTTCATTTTTGGTGCATGGGCTGGAATAGTAGGTACATCACTTAGATTATTAATTCGAGCTGAATTAGGACAACCAGGATCTTTAATTGGAGATGACCAAATCTATAATGTAATTGTTACTGCTCATGCTTTTGTTATAATTTTTTTTATAGTTATACCAATTATAATTGGAGGATTCGGAAATTGACTAGTCCCTCTAATATTAGGAGCTCCTGATATGGCCTTTCCCCGAATAAATAATATGAGTTTCTGATTATTGCCTCCATCCCTTACTTTGCTATTAGCCAGAAGCATAGTTGAAAATGGAGCAGGGACAGGTTGAACTGTCTACCCTCCTCTAGCTGCAGGAATTGCCCATGCTGGAGCCTCAGTTGATTTAGCTATTTTTTCTCTTCATCTTGCAGGGGTTTCATCAATTTTAGGGGCTGTAAATTTTATTACAACAGTAATTAATATACGATCGAGAGGAATAACACTTGATCGTATGCCCTTATTTGTATGAGCAGTAGTGATTACTGCTTTACTTCTTTTATTATCATTACCTGTATTAGCAGGAGCAATTACTATACTCTTAACTGATCGAAATCTAAATACCTCATTCTTTGACCCTGCTGGAGGAGGAGACCCAATCCTTTACCAACATTTATTT
>IBIPP076-20|Leuctra franzi|COI-5P|MT407220
AACATTATATTTCATCTTTGGGGCTTGGGCAGGGATAGTAGGAACCTCTCTTAGTCTCCTTATTCGAGCTGAATTAGGACAACCAGGATCATTAATTGGTGATGACCAAATTTATAATGTCATCGTAACAGCCCACGCATTTGTAATAATTTTTTTCATGGTTATGCCTATTATAATTGGAGGATTCGGAAACTGACTAGTCCCACTTATATTAGGGGCTCCGGATATAGCTTTCCCACGAATAAATAATATAAGTTTTTGACTCCTACCCCCTTCTTTAACACTACTATTAGCTAGTAGTATAGTGGAAAATGGAGCAGGGACTGGGTGAACAGTTTACCCACCCCTGGCAGCAGGCATTGCCCATGCTGGAGCTTCAGTTGATTTAGCTATTTTTTCATTACACCTAGCTGGAGTATCCTCAATTCTCGGAGCAGTAAATTTTATTACCACAGTAATCAATATACGATCAAATGGAATAACACTAGACCGAATACCCTTATTCGTATGGGCAGTAGTAATTACAGCCCTATTGTTACTTCTATCTCTTCCTGTTCTCGCTGGTGCTATTACCATATTATTGACTGACCGTAACTTAAATACATCTTTTTTTGATCCTGCAGGAGGGGGAGACCCTATCCTTTACCAACACTTATTT
>IBIPP077-20|Leuctra cf. major|COI-5P|MT407242
AACATTATATTTCATCTTTGGAGCTTGGGCAGGAATAGTAGGAACATCTCTAAGTCTCCTTATTCGAGCTGAATTAGGACAACCAGGATCCCTGATTGGAGACGACCAAATCTATAATGTCATCGTAACAGCCCACGCATTTGTAATAATTTTCTTCATGGTTATGCCTATTATAATTGGAGGTTTCGGAAACTGATTAGTCCCCCTTATACTAGGGGCTCCAGATATGGCTTTCCCGCGAATAAATAATATAAGTTTTTGACTTCTCCCCCCTTCTCTAACACTATTATTAGCTAGTAGTATAGTGGAAAACGGAGCAGGGACTGGGTGAACAGTTTACCCTCCCCTAGCAGCAGGGATTGCTCATGCTGGAGCTTCAGTCGATTTGGCTATCTTTTCATTACACTTAGCAGGAGTGTCCTCAATCCTCGGGGCAGTAAATTTTATTACAACAGTAATTAATATACGATCAAACGGAATAACACTTGATCGAATACCTCTATTTGTATGAGCGGTAGTAATCACAGCTTTACTTTTACTACTATCTCTTCCTGTTCTCGCTGGTGCTATTACAATATTACTCACTGACCGTAACTTAAATACATCTTTTTTTGACCCTGCAGGGGGAGGAGACCCCATTCTTTACCAACATTTATTT
>IBIPP082-20|Leuctra cazorlana|COI-5P|MT407235
AACACTATACTTCATCTTCGGAGCTTGAGCAGGAATAGTAGGGACCTCCCTAAGACTTCTCATTCGAGCTGAACTCGGGCAACCAGGGTCATTAATTGGAGATGATCAAATTTATAATGTTATTGTTACTGCTCACGCATTCGTAATAATTTTTTTTATGGTTATGCCTATTATAATTGGGGGGTTTGGTAATTGATTAGTCCCCCTAATGCTAGGAGCCCCAGATATGGCCTTCCCACGAATAAATAATATAAGTTTTTGACTACTACCCCCTTCCCTAACTTTACTATTAGCCAGTAGCATAGTAGAAAATGGAGCAGGGACC
>IBIPP084-20|Isoperla grammatica|COI-5P|MT407201
AACTTTATATTTTATTTTTGGTGCTTGATCTGGGATGGTTGGGACTTCATTGAGCCTTTTAATTCGAGCTGAATTAGGTCAACCAGGGTCCCTAATTGGTGACGATCAAATCTATAATGTGATTGTCACAGCCCATGCTTTTGTAATAATTTTTTTTATAGTTATACCTATTATAATTGGAGGTTTCGGGAACTGACTCGTTCCTTTAATACTAGGAGCTCCTGATATGGCATTCCCTCGAATAAATAATATAAGTTTTTGACTGTTGCCCCCTTCTTTAACTTTATTATTAGCAAGTAGCTTAGTTGAAAATGGGGCTGGGACTGGTTGAACAGTTTACCCCCCACTCTCAGCTGGAATTGCACATGCCGGTGCTTCAGTTGATATAGCAATTTTTTCTCTCCATTTAGCTGGAGTTTCCTCAATTCTTGGGGCCGTTAATTTTATTACTACTGTCATTAATATACGATCAAGAGGGATAACTTTAGACCGAATACCCTTGTTCGTTTGAGCTGTAGCAATCACTGCTCTCTTATTACTTCTTTCCCTCCCTGTTCTAGCCGGTGCTATTACGATACTTTTAACTGACCGAAATCTTAATACTTCTTTTTTCGACCCGGCCGGTGGTGGGGATCCTATTTTGTACCAACACTTATTT
>IBIPP085-20|Isoperla grammatica|COI-5P|MT407246
AACCTTATATTTTATTTTTGGTGCTTGATCTGGGATGGTTGGGACTTCATTGAGCCTTTTAATTCGAGCTGAATTAGGTCAACCAGGGTCCCTAATTGGTGACGATCAAATCTATAATGTGATTGTCACAGCCCATGCTTTTGTAATAATTTTTTTTATAGTTATACCTATTATAATTGGAGGTTTCGGGAACTGACTCGTTCCTTTAATACTAGGAGCTCCTGATATGGCATTCCCTCGAATAAATAATATAAGTTTTTGACTGTTGCCCCCTTCTTTAACTTTATTATTAGCAAGTAGCTTAGTTGAAAATGGGGCTGGGACTGGTTGAACAGTTTACCCCCCACTCTCAGCTGGAATTGCACATGCCGGTGCTTCAGTTGATATAGCAATTTTTTCTCTCCATTTAGCTGGAGTTTCCTCAATTCTTGGGGCCGTTAATTTTATTACTACTGTCATTAATATACGATCAAGAGGAATAACTTTAGACCGAATACCCTTGTTCGTTTGAGCTGTAGCAATCACTGCTCTCTTATTACTTCTTTCCCTCCCTGTTCTAGCCGGTGCTATTACGATACTTTTAACTGACCGAAATCTTAATACTTCTTTTTTCGACCCGGCCGGTGGTGGGGATCCTATTTTGTACCAACACTTATTT
>IBIPP092-20|Brachyptera auberti|COI-5P|MT407241
AACATTATATTTTATCTTTGGAGCCTGAGCAGGAATAGTAGGAACATCTTTAAGTTTACTTATTCGAGCAGAACTTGGTCAGCCTGGATCATTAATTGGTGATGATCAAGTCTATAATGTAATTGTTACTGCTCATGCATTCGTTATGATTTTTTTTATAGTAATACCAATTATAATTGGTGGTTTCGGTAATTGATTAGTACCCTTAATACTAGGAGCCCCAGATATAGCTTTTCCACGAATAAATAATATAAGTTTTTGACTTCTTCCTCCTTCTTTGACCCTACTTTTAGCCAGCAGCTTAGTTGAAAATGGAGCAGGGACAGGTTGAACAGTTTACCCCCCACTATCAGCCGGAATCGCTCATGCAGGATCTTCAGTAGATTTAGCCATCTTTTCTTTACATTTAGCCGGAATTTCTTCAATTTTGGGGGCTGTGAATTTCATTACTACAGTAATTAATATACGATCCAGAGGAATAACCCTAGACCGTATACCATTATTTGTTTGAGCAGTTGTCATTACAGCACTCCTTTTACTTCTATCATTACCTGTTCTTGCCGGAGCAATCACCATACTTCTAACTGACCGAAACTTAAATACTTCTTTCTTTGACCCTGCCGGAGGGGGAGATCCCATTTTATACCAACACCTATTC
>IBIPP095-20|Siphonoperla torrentium|COI-5P|MT407206
AACTTTATATTTTATTTTCGGAGCTTGATCGGGAATAGTCGGAACTTCATTAAGTTTATTAATCCGGGCTGAGCTAGGCCAACCCGGGTCATTAATTGGGGATGATCAAATTTATAACGTTATTGTAACTGCCCATGCTTTCGTTATAATTTTCTTCATAGTTATACCCATCATAATTGGAGGCTTTGGAAATTGACTAGTCCCCCTAATACTAGGAGCCCCGGATATGGCTTTCCCCCGAATAAATAATATAAGTTTTTGACTTTTACCCCCATCTTTGACCCTCCTTCTAGCAAGAAGCTTAGTCGAAAATGGAGCTGGAACAGGATGAACAGTTTACCCACCACTTTCAGCAGGTATTGCCCATGCCGGGGCATCAGTTGATATGGCTATTTTTTCTTTACACTTAGCTGGAGTTTCTTCGATTTTAGGGGCCGTCAATTTTATTACTACAGTAATCAACATACGATCAAGTGGTATAACCCTTGATCGTATACCTTTATTTGTCTGGGCTGTGGCCATTACTGCCCTACTTCTCCTCCTTTCTTTACCCGTTCTAGCTGGGGCTATTACGATACTATTAACAGACCGAAATCTTAATACCTCATTTTTCGACCCAGCAGGAGGGGGGGACCCAATTCTCTACCAGCATTTATTT
>IBIPP098-20|Siphonoperla torrentium|COI-5P|MT407244
AACTTTATATTTTATTTTCGGAGCTTGATCGGGAATAGTCGGAACTTCATTAAGTTTATTAATCCGGGCTGAGCTAGGCCAACCCGGGTCATTAATTGGGGATGATCAAATTTATAACGTTATTGTAACTGCCCATGCTTTCGTTATAATTTTCTTCATAGTTATACCCATCATAATTGGAGGCTTTGGAAATTGACTAGTCCCCCTAATACTAGGAGCCCCGGATATGGCTTTCCCCCGAATAAATAATATAAGTTTTTGACTTTTACCCCCATCTTTGACCCTCCTCCTAGCAAGAAGCTTAGTCGAAAATGGAGCTGGAACAGGATGAACAGTTTACCCACCACTTTCAGCAGGTATTGCCCATGCCGGGGCATCAGTTGATATGGCTATTTTTTCTTTACACTTAGCTGGAGTTTCTTCGATTTTAGGGGCCGTCAATTTTATTACTACAGTAATCAACATACGATCAAGTGGTATAACCCTTGATCGTATACCTTTATTTGTCTGGGCTGTGGCTATTACTGCCCTACTTCTCCTCCTTTCTTTACCCGTTCTAGCTGGGGCTATTACGATACTATTAACAGACCGAAATCTTAATACCTCATTTTTCGACCCAGCAGGAGGGGGGGACCCAATTCTCTACCAGCATTTATTT
>IBIPP099-20|Chloroperla acuta|COI-5P|MT407268
AACTTTATATTTTATTTTTGGAGCCTGATCAGGAATAGTGGGAACCTCGTTAAGTCTATTAATCCGGGCTGAACTTGGTCAACCTGGGTCACTAATTGGGGACGACCAGATTTATAACGTTATTGTAACTGCCCATGCTTTCGTTATAATTTTCTTTATAGTTATGCCTATTATAATTGGGGGGTTTGGAAATTGATTAGTACCTCTTATACTTGGAGCCCCAGATATGGCTTTCCCTCGAATAAATAATATAAGTTTCTGGCTACTGCCCCCATCTTTAACCCTTCTTCTCGCAAGAAGCTTAGTTGAAAATGGAGCCGGAACGGGATGAACAGTTTACCCCCCACTTTCAGCCGGAATTGCCCATGCAGGAGCCTCTGTTGATATGGCTATTTTTTCCCTCCATCTAGCTGGAGTCTCCTCAATTTTAGGGGCTGTTAATTTTATTACAACCGTAATTAATATACGTTCAAGCGGTATAACATTAGACCGCATGCCTTTATTTGTATGAGCTGTAGCAATTACTGCCCTATTACTTCTTTTATCCTTACCAGTTTTAGCCGGAGCCATTACAATATTATTAACAGATCGAAATTTAAATACATCTTTCTTTGACCCTGCTGGAGGGGGAGACCCAATTCTTTACCAACATCTATTT
>IBIPP102-20|Amphinemura guadarramensis|COI-5P|MT407223
AACTCTTTACTTTATTTTCGGAGCTTGATCCGGAATAGTGGGGACTTCCCTTAGTTTATTAATTCGAGCCGAATTAGGCCAACCAGGCTCCTTAATTGGGGATGATCAAATTTATAACGTAATTGTTACAGCTCATGCTTTTGTAATAATTTTTTTTATAGTAATACCAATTATAATTGGAGGGTTTGGAAACTGATTAGTACCCCTAATGCTTGGGGCACCTGATATGGCTTTCCCCCGAATAAATAATATAAGTTTTTGGCTTCTCCCTCCCTCATTAACCCTCCTATTAGCAAGCAGCTTAGTGGAAAATGGGGCTGGGACAGGATGAACTGTTTACCCTCCCCTTTCAGCTGGTATTGCCCACGCCGGGTCATCAGTTGACATGGCTATCTTTTCTCTTCACTTAGCCGGAGTTTCATCAATTTTAGGGGCTGTTAATTTTATTACCACAGTTATCAATATACGGTCATCGGGAATAACTCTTGACCGTATACCCTTATTTGTCTGAGCTGTAGTAATCACAGCCCTACTTCTCCTACTTTCATTGCCAGTATTAGCAGGTGCTATTACGATGTTATTAACTGACCGTAATTTAAATACTTCATTCTTTGACCCAGCTGGGGGAGGAGACCCAATTCTATACCAACACCTATTT
>IBIPP103-20|Nemoura lacustris|COI-5P|MT407264
AACTCTTTACTTTATTTTTGGAGCTTGATCAGGAATAGTAGGGACTTCTTTAAGTCTATTAATTCGTGCTGAATTAGGTCAACCTGGGTCTCTAATTGGAGATGATCAAATTTACAATGTAATTGTTACAGCTCATGCTTTTGTTATAATTTTTTTTATAGTCATACCTATCATAATTGGTGGATTCGGAAATTGATTAGTGCCTTTAATGTTGGGTGCTCCAGATATGGCATTTCCTCGAATAAATAATATAAGTTTTTGACTCTTACCTCCTTCTTTAACCCTTTTATTAGCAAGTAGCTTAGTGGAAAATGGAGCTGGGACTGGTTGAACCGTATACCCGCCCCTATCTGCTGGAATCGCCCACGCTGGCTCATCTGTAGATATAGCAATTTTCTCGCTACATCTTGCAGGGGTATCTTCAATTTTAGGAGCTGTAAATTTTATTACTACAGTAATTAATATACGTTCGGCAGGAATAAGCTTAGACCGAATACCTCTATTTGTTTGAGCAGTAGCTATTACTGCCCTTTTACTTCTCCTATCACTACCAGTATTAGCAGGGGCTATCACAATACTATTAACAGATCGAAATTTAAACACATCTTTCTTTGACCCGGCAGGAGGAGGTGACCCTATTTTATACCAACATTTATTT
>IBIPP104-20|Isoperla grammatica|COI-5P|MT407229
AACCTTATATTTTATTTTTGGTGCTTGATCTGGGATGGTTGGGACTTCATTGAGCCTTTTAATTCGAGCTGAATTAGGTCAACCAGGGTCCCTAATTGGTGACGATCAAATCTATAATGTGATTGTCACAGCCCATGCTTTTGTAATAATTTTTTTTATAGTTATACCTATTATAATTGGAGGTTTCGGGAACTGACTCGTTCCTTTAATACTAGGAGCTCCTGATATGGCATTCCCGCGAATAAATAATATAAGTTTTTGACTGTTGCCCCCTTCTTTAACTTTATTATTAGCAAGTAGCTTAGTTGAAAATGGGGCTGGGACTGGTTGAACAGTTTACCCCCCACTCTCAGCTGGAATTGCACATGCCGGTGCTTCAGTTGATATAGCAATTTTTTCTCTCCATTTAGCTGGAGTTTCCTCAATTCTTGGGGCCGTTAATTTTATTACTACTGTCATTAATATACGATCAAGAGGAATAACTTTAGACCGAATACCCTTGTTCGTTTGAGCTGTAGCAATCACTGCTCTCTTATTACTTCTTTCCCTCCCTGTTCTAGCCGGTGCTATTACGATACTTTTAACTGACCGAAATCTTAATACTTCTTTTTTCGACCCGGCCGGTGGTGGGGATCCTATTTTGTACCAACACTTATTT
>IBIPP003-19|Isoperla grammatica|COI-5P|MT407213
AACCTTATATTTTATTTTTGGTGCTTGATCTGGGATGGTTGGGACTTCATTGAGCCTTTTAATTCGAGCTGAATTAGGTCAACCAGGGTCCCTAATTGGTGACGATCAAATCTATAATGTGATTGTCACAGCCCATGCTTTTGTAATAATTTTTTTTATAGTTATACCTATTATAATTGGAGGTTTCGGGAACTGACTCGTTCCTTTAATACTAGGAGCTCCTGATATGGCATTCCCTCGAATAAATAATATAAGTTTTTGACTGTTGCCCCCTTCTTTAACTTTATTATTAGCAAGTAGCTTAGTTGAAAATGGGGCTGGGACTGGTTGAACAGTTTACCCCCCACTCTCAGCTGGAATTGCACATGCCGGTGCTTCAGTTGATATAGCAATTTTTTCTCTCCATTTAGCTGGAGTTTCCTCAATTCTTGGGGCCGTTAATTTTATTACTACTGTCATTAATATACGATCAAGAGGAATAACTTTAGACCGAATACCCTTGTTCGTTTGAGCTGTAGCAATCACTGCTCTCTTATTACTTCTTTCCCTCCCTGTTCTAGCCGGTGCTATTACGATACTTTTAACTGACCGAAATCTTAATACTTCTTTTTTCGACCCGGCCGGTGGTGGGGATCCTATTTTGTACCAACACTTATTT
>IBIPP010-19|Leuctra andalusiaca|COI-5P|MT407238
AACATTATATTTCATCTTTGGAGCTTGGGCAGGTATAGTAGGAACTTCATTAAGACTTCTTATTCGAGCCGAATTAGGTCAACCTGGTTCTTTAATTGGAGATGACCAAATTTATAATGTTATTGTAACAGCTCATGCATTTGTAATAATTTTCTTTATAGTGATGCCTATTATAATTGGGGGATTTGGTAATTGATTAGTACCTTTAATGTTAGGGGCCCCTGATATAGCATTCCCTCGAATAAATAACATAAGTTTTTGATTATTACCCCCTTCTCTTACTTTGCTCCTTGCTAGCTCTATAGTGGAAAATGGAGCAGGAACTGGATGAACAGTTTACCCTCCCCTCGCAGCAGGGATTGCTCATGCTGGAGCTTCAGTCGACCTAGCTATTTTTTCATTACATTTAGCAGGAGTTTCTTCAATTTTAGGGGCTGTAAATTTCATTACAACAGTAATTAACATACGATCTAATGGAATAACATTAGACCGAATACCATTATTCGTTTGAGCTGTTGTAATTACAGCCCTTTTATTACTTTTATCTTTACCTGTTCTAGCGGGAGCTATCACAATATTATTGACAGACCGTAACTTAAATACCTCCTTTTTTGACCCTGCAGGAGGTGGAGACCCTATTCTCTACCAACACCTATTT
>IBIPP024-19|Nemoura lacustris|COI-5P|MT407212
AACTCTTTACTTTATTTTTGGAGCTTGATCAGGAATAGTAGGGACTTCTTTAAGTCTATTAATTCGTGCTGAATTAGGTCAACCTGGGTCTCTAATTGGAGATGATCAAATTTACAATGTAATTGTTACAGCTCATGCTTTTGTTATAATTTTTTTTATAGTTATACCTATCATAATTGGTGGATTCGGAAATTGATTAGTGCCTTTAATGTTGGGTGCTCCAGATATGGCATTTCCTCGAATAAATAATATAAGTTTTTGACTCTTACCTCCTTCTTTAACCCTTTTATTAGCAAGTAGCTTAGTGGAAAATGGAGCTGGGACTGGTTGAACCGTATACCCGCCCCTATCTGCTGGAATCGCCCACGCTGGCTCATCTGTAGATATAGCAATTTTCTCGCTACATCTTGCAGGGGTATCTTCAATTTTAGGAGCTGTAAATTTTATTACTACAGTAATTAATATACGTTCGGCAGGAATAAGCTTAGACCGAATACCTCTATTTGTTTGAGCAGTAGCTATTACTGCCCTTTTACTTCTCCTATCACTACCAGTATTAGCAGGGGCTATCACAATACTATTAACAGATCGAAATTTAAACACATCTTTCTTTGACCCGGCAGGAGGAGGTGACCCTATTTTATACCAACATTTATTT
>IBIPP034-20|Isoperla grammatica|COI-5P|MT407240
AACTTTATATTTTATTTTTGGTGCTTGATCTGGGATGGTTGGGACTTCATTGAGCCTTTTAATTCGAGCTGAATTAGGTCAACCAGGGTCCCTAATTGGTGACGATCAAATCTATAATGTGATTGTCACAGCCCATGCTTTTGTAATAATTTTTTTTATAGTTATACCTATTATAATTGGAGGTTTCGGGAACTGACTCGTTCCTTTAATACTAGGAGCTCCTGATATGGCATTCCCCCGAATAAATAATATAAGTTTTTGACTGTTGCCCCCTTCTTTAACTTTATTATTAGCAAGTAGCTTAGTTGAAAATGGGGCTGGGACTGGTTGAACAGTTTACCCCCCACTCTCAGCTGGAATTGCACATGCCGGTGCTTCAGTTGATATAGCAATTTTTTCTCTCCATTTAGCTGGAGTTTCCTCAATTCTTGGGGCCGTTAATTTTATTACTACTGTCATTAATATACGATCAAGAGGGATAACTTTAGACCGAATACCCTTGTTCGTTTGAGCTGTAGCAATCACTGCTCTCTTATTACTTCTTTCCCTCCCTGTTCTAGCCGGTGCTATTACGATACTTTTAACTGACCGAAATCTTAATACTTCTTTTTTCGACCCGGCCGGTGGTGGGGATCCTATTTTGTACCAACACTTATTT
>IBIPP079-20|Capnioneura petitpierreae|COI-5P|MT407228
AACATTATATTTTATTTTCGGAGCTTGAGCTGGGATAGTTGGAACATCATTAAGCCTATTAATTCGTGCTGAACTTGGTCAACCGGGTTCATTAATTGGCGATGATCAAATTTATAATGTTATTGTGACGGCTCACGCTTTTGTAATAATTTTTTTTATAGTTATACCAATCATAATTGGAGGATTCGGGAACTGATTAGTCCCTCTAATATTAGGAGCTCCTGATATGGCTTTCCCACGAATGAATAATATAAGATTTTGGTTATTGCCCCCTTCTTTAACCCTCCTTTTAGCAAGTAGTCTTGTTGAAAATGGGGCGGGTACCGGTTGAACTGTTTATCCCCCTCTATCAGCTGGAATTGCTCATGCTGGATCTTCAGTTGATCTTGCTATTTTCTCTCTACACCTAGCTGGTGTATCTTCTATTTTAGGGGCAGTAAATTTTATTACAACTGTTATTAATATACGATCTAGTGGGATAACTTTAGACCGTATACCTCTATTTGTATGGGCTGTAGTTATTACTGCATTATTACTTCTTCTTTCTTTACCCGTGTTAGCAGGAGCTATCACAATATTATTAACTGACCGAAATTTAAACACATCATTTTTTGATCCAGCTGGAGGGGGTGATCCAATTCTTTACCAACATTTATTT
>IBIPP100-20|Siphonoperla torrentium|COI-5P|MT407208
AACTTTATATTTTATTTTCGGAGCTTGATCGGGAATAGTCGGAACTTCATTAAGTTTATTAATCCGGGCTGAGCTAGGCCAACCCGGGTCATTAATTGGGGATGATCAAATTTATAACGTTATTGTAACTGCCCATGCTTTCGTTATAATTTTCTTCATAGTTATACCCATCATAATTGGAGGCTTTGGAAATTGACTAGTCCCCCTAATACTAGGAGCCCCGGATATGGCTTTCCCCCGAATAAATAATATAAGTTTTTGACTTTTACCCCCATCTTTGATCCTCCTTCTAGCAAGAAGCTTAGTCGAAAATGGAGCTGGAACAGGATGAACAGTTTACCCACCACTTTCAGCAGGTATTGCCCATGCCGGGGCATCAGTTGATATGGCTATTTTTTCTTTACACTTAGCTGGAGTTTCTTCGATTTTAGGGGCCGTCAATTTTATTACTACAGTAATCAACATACGATCAAGTGGTATAACCCTTGATCGTATACCTTTATTTGTCTGGGCTGTGGCCATTACTGCCCTACTTCTCCTCCTTTCTTTACCCGTTCTAGCTGGGGCTATTACGATACTATTAACAGACCGAAATCTTAATACCTCATTTTTCGACCCAGCAGGAGGGGGGGACCCAATTCTCTACCAGCATTTATTT
>IBIPP101-20|Siphonoperla torrentium|COI-5P|MT407265
AACTTTATATTTTATTTTCGGAGCTTGATCGGGAATAGTCGGAACTTCATTAAGTTTATTAATCCGGGCTGAGCTAGGCCAACCCGGGTCATTAATTGGGGATGATCAAATTTATAACGTTATTGTAACTGCCCATGCTTTCGTTATAATTTTCTTCATAGTTATACCCATCATAATTGGAGGCTTTGGAAATTGACTAGTCCCCCTAATACTAGGAGCCCCGGATATGGCTTTCCCCCGAATAAATAATATAAGTTTTTGACTTTTACCCCCATCTTTGACCCTCCTTCTAGCAAGAAGCTTAGTCGAAAATGGAGCTGGAACAGGATGAACAGTTTACCCACCACTTTCAGCAGGTATTGCCCATGCCGGGGCATCAGTTGATATGGCTATTTTTTCTTTACACTTAGCTGGAGTTTCTTCGATTTTAGGGGCCGTCAATTTTATTACTACAGTAATCAACATACGATCAAGTGGTATAACCCTTGATCGTATACCTTTATTTGTCTGGGCTGTGGCCATTACTGCCCTACTTCTCCTCCTTTCTTTACCCGTTCTAGCTGGGGCTATTACGATACTATTAACAGACCGAAATCTTAATACCTCATTTTTCGACCCAGCAGGAGGGGGGGACCCAATTCTCTACCAGCATTTATTT
